# Supplementary material for: The Mutational Landscape of SARS-CoV-2 Variants of Concern Recovered From Egyptian Patients in 2021
Source: Front Microbiol. 2022 Jul 7;13:923137. doi: 10.3389/fmicb.2022.923137 (PMC9300961; doi:10.3389/fmicb.2022.923137)
Supplement: Supplementary Table S1 — The data of sequences under investigation. [file Table_1.XLSX]

## Sheet: Patients Data
Patients Data			Clicical symptoms									Recovered isolates Data
Patient ID	Gender	AGE	Fever	S_throat	Dyspnea	Cough	FATIGUE	ANOSMIA	LOSS OF TASTE	RASH	GIT SYMPTOMES ( NAUSEA , VOMITING , DIARRHEA )	ACCESSION CODE	PANGOLIN	Clade
1	M	33	Y	Y	Y	Y	Y	NO	NO	NO	NO	MZ093203	B.1.1.7	20I (Alpha, V1)
2	M	50	Y	Y	Y	NO	Y	NO	NO	NO	Y	MZ087795	C.36.3	20D
3	F	58	Y	Y	Y	Y	Y	NO	NO	NO	NO	MZ093203	B.1.1.7	20I (Alpha, V1)
4	M	51	Y	Y	NO	NO	NO	NO	NO	NO	Y	MZ087808	C.36	20D
5	F	70	Y	Y	Y	Y	Y	NO	NO	NO	NO	OK354409	B.1.617.2+AY.119.2	21J (Delta)
6	M	52	Y	NO	NO	NO	NO	NO	NO	NO	NO	MZ042988	B.1.1.7	20I (Alpha, V1)
7	F	42	Y	NO	NO	NO	NO	NO	NO	NO	NO	MZ042990	B.1.1.7	20I (Alpha, V1)
8	F	43	Y	NO	Y	NO	Y	NO	NO	NO	NO	MZ042994	C.36	20D
9	M	23	Y	Y	NO	Y	Y	NO	NO	NO	NO	MZ087808	C.36	20D
10	M	24	Y	Y	NO	NO	NO	NO	NO	NO	NO	MZ042994	C.36	20D
11	M	49	Y	Y	NO	Y	Y	Y	Y	NO	NO	OK354410	B.1.617.2+AY.119.2	21J (Delta)
12	M	34	Y	NO	NO	NO	NO	NO	NO	NO	NO	MZ043000	C.36	20D
13	M	26	Y	NO	NO	NO	NO	NO	NO	NO	Y	MZ087795	C.36.3	20D
14	M	24	Y	NO	NO	Y	NO	NO	NO	NO	NO	MZ087795	C.36.3	20D
15	M	35	Y	Y	NO	Y	Y	NO	NO	NO	NO	MZ042989	B.1.1.7	20I (Alpha, V1)
16	F	22	Y	Y	NO	Y	Y	NO	NO	NO	NO	MZ093195	B.1.1.7	20I (Alpha, V1)
17	M	44	Y	Y	Y	Y	Y	NO	NO	NO	NO	OK354411	B.1.617.2+AY.112	21J (Delta)
18	M	38	Y	NO	NO	Y	Y	Y	Y	NO	NO	MZ043000	C.36	20D
19	M	58	Y	NO	NO	Y	NO	Y	NO	NO	Y	MZ042988	B.1.1.7	20I (Alpha, V1)
20	M	29	Y	NO	NO	NO	NO	NO	NO	NO	NO	MZ087801	A.28	19B
21	M	60	Y	Y	NO	Y	Y	Y	Y	NO	NO	OK354412	B.1.617.2+AY.44	21J (Delta)
22	M	24	Y	Y	NO	Y	Y	NO	NO	NO	NO	MZ042981	C.36	20D
23	M	71	Y	NO	Y	NO	NO	NO	NO	NO	NO	MZ042987	B.1.1.7	20I (Alpha, V1)
24	M	22	NO	NO	NO	Y	Y	NO	NO	NO	NO	MZ042989	B.1.1.7	20I (Alpha, V1)
25	M	33	NO	NO	NO	Y	Y	NO	NO	NO	NO	MZ042994	C.36	20D
26	M	25	Y	NO	NO	NO	NO	NO	NO	NO	Y	MZ093203	B.1.1.7	20I (Alpha, V1)
27	M	41	Y	NO	NO	Y	Y	NO	NO	NO	NO	MZ087808	C.36	20D
28	M	23	Y	Y	NO	Y	Y	NO	NO	NO	NO	MZ043000	C.36	20D
29	M	26	Y	NO	NO	NO	NO	NO	NO	NO	Y	MZ042994	C.36	20D
30	M	40	Y	Y	NO	Y	Y	NO	NO	NO	NO	MZ042988	B.1.1.7	20I (Alpha, V1)
31	M	23	Y	Y	NO	Y	Y	Y	NO	NO	NO	MZ042999	C.36	20D
32	M	80	Y	NO	NO	NO	NO	NO	NO	NO	Y	MZ093203	B.1.1.7	20I (Alpha, V1)
33	F	45	Y	NO	Y	Y	Y	NO	NO	NO	NO	MZ093205	B.1.1.7	20I (Alpha, V1)
34	M	51	Y	NO	Y	Y	NO	Y	Y	NO	NO	MZ093204	B.1.1.7	20I (Alpha, V1)
35	F	65	Y	Y	Y	Y	Y	NO	NO	NO	NO	OK354413	B.1.617.2+AY.44	21J (Delta)
36	M	61	NO	NO	NO	Y	Y	Y	Y	NO	Y	MZ087816	C.38	20D
37	M	29	Y	NO	Y	Y	Y	NO	NO	NO	NO	MZ042987	B.1.1.7	20I (Alpha, V1)
38	M	46	Y	NO	NO	NO	NO	Y	Y	NO	NO	MZ043000	C.36	20D
39	M	67	NO	NO	Y	Y	Y	NO	NO	NO	NO	MZ093207	B.1	20A
40	M	27	NO	NO	NO	Y	NO	Y	Y	NO	NO	MZ043000	C.36	20D
41	M	43	NO	NO	NO	Y	Y	Y	Y	NO	Y	MZ087816	C.38	20D
42	M	51	Y	NO	NO	Y	NO	Y	Y	NO	NO	MZ042994	C.36	20D
43	M	73	Y	Y	Y	Y	Y	Y	Y	NO	NO	OK354414	B.1.617.2+AY.34.1	21J (Delta)
44	M	65	Y	NO	Y	Y	NO	NO	NO	NO	NO	MZ093195	B.1.1.7	20I (Alpha, V1)
45	M	29	NO	NO	NO	Y	Y	NO	NO	NO	NO	MZ042994	C.36	20D
46	M	36	Y	NO	NO	Y	Y	NO	NO	NO	NO	OK354415	B.1.617.2+AY.43	21J (Delta)
47	M	24	Y	NO	NO	NO	NO	NO	NO	NO	Y	MZ087803	A.28	19B
48	M	63	Y	NO	NO	NO	NO	Y	Y	NO	NO	MZ042988	B.1.1.7	20I (Alpha, V1)
49	F	46	Y	NO	NO	Y	Y	Y	Y	NO	NO	MZ042990	B.1.1.7	20I (Alpha, V1)
50	F	37	Y	NO	NO	Y	Y	Y	Y	NO	NO	MZ043000	C.36	20D
51	M	29	Y	NO	NO	NO	NO	Y	Y	NO	Y	MZ042994	C.36	20D
52	M	72	Y	Y	Y	Y	Y	NO	NO	NO	NO	OK354416	B.1.617.2+AY.119.2	21J (Delta)
53	M	37	Y	NO	Y	Y	NO	NO	NO	NO	NO	MZ042999	C.36	20D
54	M	22	NO	NO	NO	NO	NO	Y	Y	NO	NO	MZ087802	A.28	19B
55	M	37	Y	NO	NO	Y	Y	NO	NO	NO	NO	MZ043018	C.36	20D
56	M	23	Y	NO	NO	Y	Y	NO	NO	NO	NO	MZ043023	C.36	20D
57	M	33	Y	NO	NO	Y	Y	NO	NO	NO	NO	MZ043023	C.36	20D
58	M	33	Y	NO	NO	NO	NO	NO	NO	NO	Y	MZ087803	A.28	19B
59	M	42	Y	NO	NO	Y	Y	NO	NO	NO	Y	MZ042994	C.36	20D
60	M	24	Y	NO	NO	Y	Y	NO	NO	NO	NO	MZ042990	B.1.1.7	20I (Alpha, V1)
61	M	29	NO	NO	NO	Y	Y	Y	Y	NO	NO	MZ087816	C.38	20D
62	M	22	Y	NO	NO	Y	Y	Y	Y	NO	Y	OK354417	B.1.617.2+AY.44	21J (Delta)
63	M	41	Y	NO	NO	Y	Y	NO	NO	NO	NO	MZ043018	C.36	20D
64	M	32	Y	NO	NO	Y	Y	NO	NO	NO	NO	MZ043018	C.36	20D
65	M	21	Y	NO	NO	Y	Y	NO	NO	NO	Y	MZ042999	C.36	20D
66	M	31	Y	NO	NO	Y	Y	Y	NO	NO	NO	OK354418	B.1.617.2+AY.119.2	21J (Delta)
67	M	21	Y	NO	NO	Y	Y	NO	NO	Y	NO	MZ043024	C.36	20D
68	M	28	Y	NO	NO	Y	Y	NO	NO	NO	NO	MZ043018	C.36	20D
69	M	43	Y	NO	NO	Y	Y	NO	NO	Y	NO	MZ043024	C.36	20D
70	M	31	Y	NO	NO	Y	Y	NO	NO	NO	NO	MZ042994	C.36	20D
71	M	38	Y	NO	NO	Y	Y	NO	NO	NO	Y	MZ087804	B.1.1	20B
72	M	21	Y	NO	NO	Y	Y	NO	NO	NO	NO	MZ043016	C.36	20D
73	M	20	Y	NO	NO	Y	Y	NO	NO	NO	NO	MZ042999	C.36	20D
74	M	37	Y	NO	NO	Y	Y	NO	NO	NO	NO	MZ043018	C.36	20D
75	M	35	Y	NO	NO	Y	Y	NO	NO	NO	Y	MZ042990	B.1.1.7	20I (Alpha, V1)
76	M	39	Y	NO	NO	Y	Y	NO	NO	NO	NO	MZ043023	C.36	20D
77	M	25	Y	Y	Y	Y	Y	NO	NO	NO	NO	OK354419	B.1.617.2+AY.119.2	21J (Delta)
78	M	35	Y	NO	NO	Y	Y	NO	NO	NO	NO	MZ043006	C.36.3	20D
79	M	23	Y	NO	NO	Y	Y	NO	NO	NO	NO	MZ042990	B.1.1.7	20I (Alpha, V1)
80	M	24	Y	NO	NO	Y	Y	NO	NO	NO	NO	MZ043023	C.36	20D
81	M	38	Y	NO	NO	Y	Y	NO	NO	NO	NO	MZ093195	B.1.1.7	20I (Alpha, V1)
82	M	31	NO	NO	NO	Y	Y	NO	NO	NO	NO	MZ042986	B.1	20A
83	M	54	Y	NO	NO	Y	Y	NO	NO	NO	NO	MZ087795	C.36.3	20D
84	M	23	Y	NO	NO	NO	NO	NO	NO	NO	Y	MZ087802	A.28	19B
85	M	25	Y	NO	NO	Y	Y	NO	NO	NO	NO	MZ042994	C.36	20D
86	M	24	Y	Y	NO	Y	Y	NO	NO	NO	NO	MZ042981	C.36	20D
87	M	65	Y	Y	NO	Y	Y	NO	NO	NO	NO	OK354420	B.1.617.2+AY.32	21J (Delta)
88	M	50	Y	NO	NO	Y	Y	NO	NO	NO	NO	MZ043023	C.36	20D
89	M	42	Y	NO	NO	Y	Y	NO	NO	NO	NO	MZ043016	C.36	20D
90	M	40	Y	NO	NO	Y	Y	NO	NO	NO	NO	MZ043001	C.36	20D
91	M	18	Y	NO	NO	NO	Y	NO	NO	NO	NO	MZ093192	C.36	20D
92	M	18	Y	NO	NO	NO	NO	NO	NO	NO	Y	MZ042990	B.1.1.7	20I (Alpha, V1)
93	M	38	NO	NO	NO	Y	Y	NO	NO	NO	NO	MZ043021	B.1	20A
94	M	69	NO	NO	NO	Y	Y	NO	NO	NO	NO	MZ043022	B.1	20A
95	M	37	Y	NO	NO	NO	NO	NO	NO	Y	Y	MZ087795	C.36.3	20D
96	M	35	Y	NO	NO	Y	Y	NO	NO	NO	NO	MZ087795	C.36.3	20D
97	M	65	Y	NO	NO	Y	Y	NO	NO	NO	NO	OK354412	B.1.617.2+AY.44	21J (Delta)
98	M	34	Y	NO	Y	Y	Y	NO	NO	NO	NO	MZ093205	B.1.1.7	20I (Alpha, V1)
99	M	37	NO	NO	NO	Y	Y	NO	NO	NO	NO	MZ087816	C.38	20D
100	F	73	Y	Y	Y	NO	Y	NO	NO	NO	NO	MZ042989	B.1.1.7	20I (Alpha, V1)
101	F	75	Y	Y	Y	Y	Y	NO	NO	NO	NO	OK354421	B.1.617.2+AY.44	21J (Delta)
102	F	76	Y	Y	NO	Y	Y	NO	NO	Y	NO	MZ042981	C.36	20D
103	M	39	Y	Y	NO	Y	Y	Y	Y	NO	NO	OK354422	B.1.617.2+AY.39	21J (Delta)
104	M	36	Y	NO	NO	Y	Y	Y	Y	NO	Y	OK354423	B.1.617.2+AY.43	21J (Delta)
105	F	56	Y	NO	Y	Y	Y	Y	Y	NO	NO	MZ093204	B.1.1.7	20I (Alpha, V1)
106	F	26	Y	NO	Y	Y	Y	Y	NO	NO	NO	MZ042990	B.1.1.7	20I (Alpha, V1)
107	F	29	Y	NO	NO	Y	Y	NO	NO	Y	NO	MZ043024	C.36	20D
108	M	41	Y	NO	NO	Y	Y	NO	NO	NO	NO	MZ043001	C.36	20D
109	M	32	Y	NO	NO	Y	Y	NO	NO	NO	NO	MZ042990	B.1.1.7	20I (Alpha, V1)
110	M	21	NO	NO	NO	Y	Y	NO	NO	NO	NO	MZ087816	C.38	20D
111	M	31	Y	NO	NO	NO	Y	NO	NO	NO	Y	MZ087795	C.36.3	20D
112	M	21	Y	NO	NO	NO	Y	NO	NO	NO	NO	MZ042986	B.1	20A
113	M	28	Y	NO	NO	Y	Y	NO	NO	NO	NO	MZ043004	C.36	20D
114	M	43	Y	NO	NO	Y	Y	NO	NO	NO	Y	MZ043004	C.36	20D
115	M	31	Y	NO	NO	Y	Y	Y	Y	NO	NO	OK354424	B.1.617.2+AY.112	21J (Delta)
116	M	38	Y	NO	NO	Y	Y	NO	NO	NO	NO	MZ043016	C.36	20D
117	M	21	Y	NO	NO	Y	Y	NO	NO	NO	Y	MZ042999	C.36	20D
118	M	20	Y	NO	NO	Y	Y	Y	Y	NO	NO	OK354425	B.1.617.2+AY.44	21J (Delta)
119	M	37	Y	NO	NO	Y	Y	NO	NO	NO	NO	MZ042994	C.36	20D
120	F	35	Y	NO	NO	Y	Y	NO	NO	NO	NO	MZ043004	C.36	20D
121	F	39	Y	NO	NO	Y	Y	NO	NO	NO	Y	MZ043004	C.36	20D
122	F	25	Y	NO	NO	Y	Y	NO	NO	NO	NO	MZ087802	A.28	19B
123	F	35	Y	NO	NO	NO	Y	NO	NO	NO	NO	MZ093192	C.36	20D
124	F	23	Y	NO	NO	Y	Y	NO	NO	NO	NO	MZ042986	B.1	20A
125	F	24	Y	Y	NO	Y	Y	NO	NO	NO	NO	OK354426	B.1.617.2+AY.32	21J (Delta)
126	F	38	Y	Y	NO	Y	Y	NO	NO	NO	Y	OK354427	B.1.617.2+ AY.65	21I (Delta)
127	F	31	Y	NO	NO	Y	Y	Y	Y	NO	NO	MZ042989	B.1.1.7	20I (Alpha, V1)
128	F	54	Y	NO	NO	Y	Y	NO	NO	NO	NO	MZ042999	C.36	20D
129	F	23	NO	NO	NO	Y	Y	NO	NO	NO	NO	MZ087820	C.36.3	20D
130	F	25	NO	Y	NO	Y	Y	NO	NO	NO	NO	MZ042986	B.1	20A
131	M	24	Y	NO	NO	Y	Y	NO	NO	NO	NO	OK354429	B.1.617.2+ AY.65	21I (Delta)
132	M	65	Y	NO	NO	Y	Y	NO	NO	NO	Y	MZ042999	C.36	20D
133	F	50	Y	Y	NO	Y	Y	NO	NO	NO	NO	OK354428	B.1.617.2 + AY.62	21A (Delta)
134	F	33	Y	Y	NO	NO	Y	NO	NO	NO	NO	MZ042981	C.36	20D
135	F	33	Y	NO	NO	NO	Y	NO	NO	NO	NO	MZ087802	A.28	19B
136	M	55	Y	NO	NO	NO	Y	NO	NO	Y	Y	MZ087808	C.36	20D
137	M	56	Y	NO	Y	NO	Y	NO	NO	NO	NO	MZ042984	B.1	20A
138	F	58	Y	NO	NO	NO	Y	NO	NO	NO	NO	MZ087798	C.36.3	20D
139	M	52	Y	NO	NO	Y	Y	NO	NO	NO	NO	MZ087795	C.36.3	20D
140	M	58	Y	NO	Y	Y	Y	NO	NO	NO	NO	MZ042984	B.1	20A
141	M	41	Y	NO	NO	Y	Y	NO	NO	NO	NO	MZ042988	B.1.1.7	20I (Alpha, V1)
142	M	44	Y	NO	NO	Y	Y	NO	NO	NO	NO	MZ087800	C.38	20D
143	M	46	Y	NO	NO	Y	Y	NO	NO	NO	NO	MZ093208	B.1	20A
144	M	41	Y	NO	NO	Y	Y	NO	NO	NO	NO	MZ087794	C.36.3	20D
145	M	65	Y	Y	NO	Y	Y	NO	NO	NO	NO	MZ087795	C.36.3	20D
146	M	73	Y	Y	NO	Y	Y	NO	NO	NO	NO	MZ087796	C.36.3	20D
147	M	65	Y	NO	NO	Y	Y	NO	NO	NO	NO	MZ042988	B.1.1.7	20I (Alpha, V1)
148	M	29	Y	NO	NO	Y	Y	NO	NO	NO	NO	MZ087795	C.36.3	20D
149	F	36	Y	NO	NO	NO	Y	NO	NO	NO	NO	MZ087804	B.1.1	20B
150	M	43	Y	NO	Y	NO	Y	NO	NO	NO	NO	MZ042984	B.1	20A
151	M	51	Y	NO	NO	NO	Y	NO	NO	NO	NO	MZ087819	C.36.3	20D
152	F	65	Y	NO	Y	Y	Y	NO	NO	NO	NO	OK354430	B.1.617.2+AY.98.1	21J (Delta)
153	F	50	Y	NO	NO	Y	Y	NO	NO	NO	NO	MZ087800	C.38	20D
154	F	65	Y	NO	Y	Y	Y	NO	NO	NO	NO	OK354431	B.1.617.2+AY.44	21J (Delta)
155	M	73	Y	NO	NO	Y	Y	NO	NO	NO	NO	MZ042988	B.1.1.7	20I (Alpha, V1)
156	M	35	Y	NO	NO	Y	Y	NO	NO	Y	Y	MZ043022	B.1	20A
157	F	23	Y	NO	NO	Y	Y	NO	NO	NO	NO	MZ093208	B.1	20A
158	M	24	Y	NO	NO	Y	Y	NO	NO	NO	NO	MZ042986	B.1	20A
159	M	38	Y	NO	NO	Y	Y	NO	NO	NO	Y	MZ043022	B.1	20A
160	M	52	Y	NO	NO	Y	Y	NO	NO	NO	NO	MZ043022	B.1	20A
161	F	58	Y	NO	NO	Y	Y	NO	NO	NO	NO	MZ042999	C.36	20D
162	M	41	Y	NO	NO	NO	Y	NO	NO	Y	NO	MZ042988	B.1.1.7	20I (Alpha, V1)
163	M	44	Y	NO	NO	Y	Y	NO	NO	NO	NO	MZ043006	C.36.3	20D
164	F	32	Y	NO	NO	Y	Y	NO	NO	NO	NO	MZ087819	C.36.3	20D
165	F	21	NO	NO	NO	Y	Y	Y	Y	NO	NO	MZ087807	C.36	20D
166	F	31	Y	NO	NO	Y	Y	Y	Y	NO	NO	OK354432	B.1.617.2+AY.122	21J (Delta)
167	M	21	NO	NO	NO	Y	Y	Y	Y	NO	NO	MZ087807	C.36	20D
168	M	28	Y	NO	NO	Y	Y	NO	NO	NO	NO	MZ087795	C.36.3	20D
169	F	43	Y	NO	NO	Y	Y	NO	NO	NO	NO	MZ087819	C.36.3	20D
170	M	31	Y	NO	NO	Y	Y	NO	NO	NO	NO	MZ043022	B.1	20A
171	M	38	Y	NO	NO	Y	Y	NO	NO	NO	NO	MZ042994	C.36	20D
172	M	21	Y	NO	NO	Y	Y	Y	Y	NO	NO	MZ042989	B.1.1.7	20I (Alpha, V1)

## Sheet: Validated Sequences Data
seqName	clade	qc.overallScore	qc.overallStatus	totalSubstitutions	totalDeletions	totalInsertions	totalFrameShifts	totalAminoacidSubstitutions	totalAminoacidDeletions	totalMissing	totalNonACGTNs	totalPcrPrimerChanges	substitutions	deletions	insertions	frameShifts	aaSubstitutions	aaDeletions	missing	nonACGTNs	pcrPrimerChanges	alignmentScore	alignmentStart	alignmentEnd	qc.missingData.missingDataThreshold	qc.missingData.score	qc.missingData.status	qc.missingData.totalMissing	qc.mixedSites.mixedSitesThreshold	qc.mixedSites.score	qc.mixedSites.status	qc.mixedSites.totalMixedSites	qc.privateMutations.cutoff	qc.privateMutations.excess	qc.privateMutations.score	qc.privateMutations.status	qc.privateMutations.total	qc.snpClusters.clusteredSNPs	qc.snpClusters.score	qc.snpClusters.status	qc.snpClusters.totalSNPs	qc.frameShifts.frameShifts	qc.frameShifts.totalFrameShifts	qc.frameShifts.frameShiftsIgnored	qc.frameShifts.totalFrameShiftsIgnored	qc.frameShifts.score	qc.frameShifts.status	qc.stopCodons.totalStopCodons	qc.stopCodons.score
MZ042981.1 |	20D	17.3611	good	31	0	0	0	19	0	0	0	3	C241T,G569A,C2509T,C2841T,C3037T,C4002T,C7124T,T8623C,G9929A,G10097A,T11337C,C12534T,C13536T,C14408T,A17743T,C17766T,G18546T,T19728C,G22801T,T22917G,C22987T,A23329G,A23403G,G23593T,C23731T,A26093G,G27882T,G28881A,G28882A,G28883C,G28908T				N:R203K,N:G204R,N:G212V,ORF1a:E102K,ORF1a:A859V,ORF1a:T1246I,ORF1a:P2287S,ORF1a:D3222N,ORF1a:G3278S,ORF1a:L3691S,ORF1a:T4090I,ORF1b:P314L,ORF1b:N1426Y,ORF1b:M1693I,ORF3a:N234S,ORF7b:A43S,S:L452R,S:D614G,S:Q677H				ChinaCDC_N_F:G28881A;G28882A;G28883C	89528	0	29884	3000	0	good	0	10	0	good	0	24	10	41.6667	mediocre	18		0	good	0		0		0	0	good	0	0
MZ042984.1 |	20A	0.694444	good	19	0	0	0	10	0	0	0	1	T41C,C241T,C884T,C3037T,C3828T,C6539T,C7765T,C10726T,T11525C,C11674T,C12484T,C14408T,C18877T,A23403G,G25563T,C25607T,A25864G,G25906T,C28977T				N:S235F,ORF1a:R207C,ORF1a:S1188L,ORF1a:H2092Y,ORF1b:P314L,ORF3a:Q57H,ORF3a:A72V,ORF3a:I158V,ORF3a:G172C,S:D614G				ChinaCDC_N_R:C28977T	89564	0	29880	3000	0	good	0	10	0	good	0	24	2	8.33333	good	10		0	good	0		0		0	0	good	0	0
MZ042986.1 |	20A	0.694444	good	19	0	0	0	10	0	0	0	1	T41C,C241T,C884T,C3037T,C3828T,C6539T,C7765T,C10726T,T11525C,C11674T,C12484T,C14408T,C18877T,A23403G,G25563T,C25607T,A25864G,G25906T,C28977T				N:S235F,ORF1a:R207C,ORF1a:S1188L,ORF1a:H2092Y,ORF1b:P314L,ORF3a:Q57H,ORF3a:A72V,ORF3a:I158V,ORF3a:G172C,S:D614G				ChinaCDC_N_R:C28977T	89555	0	29877	3000	0	good	0	10	0	good	0	24	2	8.33333	good	10		0	good	0		0		0	0	good	0	0
MZ042987.1 |	20I (Alpha, V1)	0	good	30	0	0	0	19	0	0	0	4	C241T,C913T,C3037T,C3267T,C5388A,C5986T,G6865T,T6954C,C14408T,C14676T,C15279T,T16176C,A23063T,C23271A,A23403G,C23604A,C23709T,G24914C,G25785T,C27972T,A28095T,A28111G,G28280C,A28281T,T28282A,G28881A,G28882A,G28883C,C28977T,G29764A				N:D3L,N:R203K,N:G204R,N:S235F,ORF1a:T1001I,ORF1a:A1708D,ORF1a:K2200N,ORF1a:I2230T,ORF1b:P314L,ORF3a:W131C,ORF8:Q27*,ORF8:K68*,ORF8:Y73C,S:N501Y,S:A570D,S:D614G,S:P681H,S:T716I,S:D1118H				ChinaCDC_N_F:G28881A;G28882A;G28883C,ChinaCDC_N_R:C28977T	89520	0	29880	3000	0	good	0	10	0	good	0	24	-4	0	good	4		0	good	0		0		0	0	good	0	0
MZ042988.1 |	20I (Alpha, V1)	0	good	30	0	0	0	19	0	0	0	4	C241T,C913T,C3037T,C3267T,C5388A,C5986T,G6865T,T6954C,C14408T,C14676T,C15279T,T16176C,A23063T,C23271A,A23403G,C23604A,C23709T,G24914C,G25785T,C27972T,A28095T,A28111G,G28280C,A28281T,T28282A,G28881A,G28882A,G28883C,C28977T,G29764A				N:D3L,N:R203K,N:G204R,N:S235F,ORF1a:T1001I,ORF1a:A1708D,ORF1a:K2200N,ORF1a:I2230T,ORF1b:P314L,ORF3a:W131C,ORF8:Q27*,ORF8:K68*,ORF8:Y73C,S:N501Y,S:A570D,S:D614G,S:P681H,S:T716I,S:D1118H				ChinaCDC_N_F:G28881A;G28882A;G28883C,ChinaCDC_N_R:C28977T	89532	0	29884	3000	0	good	0	10	0	good	0	24	-4	0	good	4		0	good	0		0		0	0	good	0	0
MZ042989.1 |	20I (Alpha, V1)	0	good	30	0	0	0	19	0	0	0	4	C241T,C913T,C3037T,C3267T,C5388A,C5986T,G6865T,T6954C,C14408T,C14676T,C15279T,T16176C,A23063T,C23271A,A23403G,C23604A,C23709T,G24914C,G25785T,C27972T,A28095T,A28111G,G28280C,A28281T,T28282A,G28881A,G28882A,G28883C,C28977T,G29764A				N:D3L,N:R203K,N:G204R,N:S235F,ORF1a:T1001I,ORF1a:A1708D,ORF1a:K2200N,ORF1a:I2230T,ORF1b:P314L,ORF3a:W131C,ORF8:Q27*,ORF8:K68*,ORF8:Y73C,S:N501Y,S:A570D,S:D614G,S:P681H,S:T716I,S:D1118H				ChinaCDC_N_F:G28881A;G28882A;G28883C,ChinaCDC_N_R:C28977T	89520	0	29880	3000	0	good	0	10	0	good	0	24	-4	0	good	4		0	good	0		0		0	0	good	0	0
MZ042990.1 |	20I (Alpha, V1)	0	good	30	0	0	0	19	0	0	0	4	C241T,C913T,C3037T,C3267T,C5388A,C5986T,G6865T,T6954C,C14408T,C14676T,C15279T,T16176C,A23063T,C23271A,A23403G,C23604A,C23709T,G24914C,G25785T,C27972T,A28095T,A28111G,G28280C,A28281T,T28282A,G28881A,G28882A,G28883C,C28977T,G29764A				N:D3L,N:R203K,N:G204R,N:S235F,ORF1a:T1001I,ORF1a:A1708D,ORF1a:K2200N,ORF1a:I2230T,ORF1b:P314L,ORF3a:W131C,ORF8:Q27*,ORF8:K68*,ORF8:Y73C,S:N501Y,S:A570D,S:D614G,S:P681H,S:T716I,S:D1118H				ChinaCDC_N_F:G28881A;G28882A;G28883C,ChinaCDC_N_R:C28977T	89517	0	29879	3000	0	good	0	10	0	good	0	24	-4	0	good	4		0	good	0		0		0	0	good	0	0
MZ042994.1 |	20D	25	good	29	0	0	0	21	0	0	0	3	C241T,G569A,C2841T,C3037T,C4002T,G5180A,C7124T,G9929A,T11337C,C13536T,C14408T,A14841G,G17122T,C17444T,A17743T,C17766T,G18546T,G21334T,T22917G,A23329G,A23403G,G23593T,C23731T,G28851T,G28881A,G28882A,G28883C,G28908T,C29370T				N:S193I,N:R203K,N:G204R,N:G212V,N:T366I,ORF1a:E102K,ORF1a:A859V,ORF1a:T1246I,ORF1a:D1639N,ORF1a:P2287S,ORF1a:D3222N,ORF1a:L3691S,ORF1b:P314L,ORF1b:A1219S,ORF1b:A1326V,ORF1b:N1426Y,ORF1b:M1693I,ORF1b:A2623S,S:L452R,S:D614G,S:Q677H				ChinaCDC_N_F:G28881A;G28882A;G28883C	89518	0	29878	3000	0	good	0	10	0	good	0	24	12	50	mediocre	20		0	good	0		0		0	0	good	0	0
MZ042999.1 |	20D	25	good	29	0	0	0	21	0	0	0	3	C241T,G569A,C2841T,C3037T,C4002T,G5180A,C7124T,G9929A,T11337C,C13536T,C14408T,A14841G,G17122T,C17444T,A17743T,C17766T,G18546T,G21334T,T22917G,A23329G,A23403G,G23593T,C23731T,G28851T,G28881A,G28882A,G28883C,G28908T,C29370T				N:S193I,N:R203K,N:G204R,N:G212V,N:T366I,ORF1a:E102K,ORF1a:A859V,ORF1a:T1246I,ORF1a:D1639N,ORF1a:P2287S,ORF1a:D3222N,ORF1a:L3691S,ORF1b:P314L,ORF1b:A1219S,ORF1b:A1326V,ORF1b:N1426Y,ORF1b:M1693I,ORF1b:A2623S,S:L452R,S:D614G,S:Q677H				ChinaCDC_N_F:G28881A;G28882A;G28883C	89515	0	29877	3000	0	good	0	10	0	good	0	24	12	50	mediocre	20		0	good	0		0		0	0	good	0	0
MZ043000.1 |	20D	25	good	29	0	0	0	21	0	0	0	3	C241T,G569A,C2841T,C3037T,C4002T,G5180A,C7124T,G9929A,T11337C,C13536T,C14408T,A14841G,G17122T,C17444T,A17743T,C17766T,G18546T,G21334T,T22917G,A23329G,A23403G,G23593T,C23731T,G28851T,G28881A,G28882A,G28883C,G28908T,C29370T				N:S193I,N:R203K,N:G204R,N:G212V,N:T366I,ORF1a:E102K,ORF1a:A859V,ORF1a:T1246I,ORF1a:D1639N,ORF1a:P2287S,ORF1a:D3222N,ORF1a:L3691S,ORF1b:P314L,ORF1b:A1219S,ORF1b:A1326V,ORF1b:N1426Y,ORF1b:M1693I,ORF1b:A2623S,S:L452R,S:D614G,S:Q677H				ChinaCDC_N_F:G28881A;G28882A;G28883C	89536	0	29884	3000	0	good	0	10	0	good	0	24	12	50	mediocre	20		0	good	0		0		0	0	good	0	0
MZ043001.1 |	20D	25	good	29	0	0	0	21	0	0	0	3	C241T,G569A,C2841T,C3037T,C4002T,G5180A,C7124T,G9929A,T11337C,C13536T,C14408T,A14841G,G17122T,C17444T,A17743T,C17766T,G18546T,G21334T,T22917G,A23329G,A23403G,G23593T,C23731T,G28851T,G28881A,G28882A,G28883C,G28908T,C29370T				N:S193I,N:R203K,N:G204R,N:G212V,N:T366I,ORF1a:E102K,ORF1a:A859V,ORF1a:T1246I,ORF1a:D1639N,ORF1a:P2287S,ORF1a:D3222N,ORF1a:L3691S,ORF1b:P314L,ORF1b:A1219S,ORF1b:A1326V,ORF1b:N1426Y,ORF1b:M1693I,ORF1b:A2623S,S:L452R,S:D614G,S:Q677H				ChinaCDC_N_F:G28881A;G28882A;G28883C	89512	0	29876	3000	0	good	0	10	0	good	0	24	12	50	mediocre	20		0	good	0		0		0	0	good	0	0
MZ043004.1 |	20D	25	good	29	0	0	0	21	0	0	0	3	C241T,G569A,C2841T,C3037T,C4002T,G5180A,C7124T,G9929A,T11337C,C13536T,C14408T,A14841G,G17122T,C17444T,A17743T,C17766T,G18546T,G21334T,T22917G,A23329G,A23403G,G23593T,C23731T,G28851T,G28881A,G28882A,G28883C,G28908T,C29370T				N:S193I,N:R203K,N:G204R,N:G212V,N:T366I,ORF1a:E102K,ORF1a:A859V,ORF1a:T1246I,ORF1a:D1639N,ORF1a:P2287S,ORF1a:D3222N,ORF1a:L3691S,ORF1b:P314L,ORF1b:A1219S,ORF1b:A1326V,ORF1b:N1426Y,ORF1b:M1693I,ORF1b:A2623S,S:L452R,S:D614G,S:Q677H				ChinaCDC_N_F:G28881A;G28882A;G28883C	89536	0	29884	3000	0	good	0	10	0	good	0	24	12	50	mediocre	20		0	good	0		0		0	0	good	0	0
MZ043006.1 |	20D	0	good	28	0	0	0	21	0	0	0	3	C241T,G569A,C2841T,C3037T,A3278G,C4002T,G5180A,C7124T,G9203A,T9593C,G9929A,C11325T,T11337C,C13536T,C14408T,G16549T,C17766T,T22016A,A22600C,T22917G,A23403G,C23731T,G24257T,T26767C,G28881A,G28882A,G28883C,G28908T				M:I82T,N:R203K,N:G204R,N:G212V,ORF1a:E102K,ORF1a:A859V,ORF1a:I1005V,ORF1a:T1246I,ORF1a:D1639N,ORF1a:P2287S,ORF1a:D2980N,ORF1a:D3222N,ORF1a:S3687L,ORF1a:L3691S,ORF1b:P314L,ORF1b:D1028Y,S:W152R,S:R346S,S:L452R,S:D614G,S:A899S				ChinaCDC_N_F:G28881A;G28882A;G28883C	89525	0	29879	3000	0	good	0	10	0	good	0	24	-1	0	good	7		0	good	0		0		0	0	good	0	0
MZ043016.1 |	20D	11.1111	good	27	0	0	0	20	0	0	0	4	C241T,G569A,C2841T,C3037T,C4002T,G5180A,C7124T,G9929A,T11337C,C13536T,C14408T,A15334G,G17122T,A17743T,C17766T,G18546T,C21597T,T22917G,A23329G,A23403G,G23593T,C23731T,A28303G,G28881A,G28882A,G28883C,G28908T				N:R203K,N:G204R,N:G212V,ORF1a:E102K,ORF1a:A859V,ORF1a:T1246I,ORF1a:D1639N,ORF1a:P2287S,ORF1a:D3222N,ORF1a:L3691S,ORF1b:P314L,ORF1b:I623V,ORF1b:A1219S,ORF1b:N1426Y,ORF1b:M1693I,ORF9b:E7G,S:S12F,S:L452R,S:D614G,S:Q677H				ChinaCDC_N_F:G28881A;G28882A;G28883C,USCDC_N1_F:A28303G	89535	0	29881	3000	0	good	0	10	0	good	0	24	8	33.3333	mediocre	16		0	good	0		0		0	0	good	0	0
MZ043018.1 |	20D	21.0069	good	32	0	0	0	24	0	0	0	5	C241T,G569A,C2841T,C3037T,C4002T,G5180A,C7124T,G9929A,G10097A,T11337C,C13536T,C14408T,A15988G,G17122T,A17743T,C17766T,G18546T,C18559T,T22917G,A23329G,A23403G,G23593T,C23731T,G25855C,G27358T,G27882T,C28333T,G28881A,G28882A,G28883C,G28908T,G29179T				N:R203K,N:G204R,N:G212V,ORF1a:E102K,ORF1a:A859V,ORF1a:T1246I,ORF1a:D1639N,ORF1a:P2287S,ORF1a:D3222N,ORF1a:G3278S,ORF1a:L3691S,ORF1b:P314L,ORF1b:T841A,ORF1b:A1219S,ORF1b:N1426Y,ORF1b:M1693I,ORF1b:L1698F,ORF3a:D155H,ORF6:D53Y,ORF7b:A43S,ORF9b:P17L,S:L452R,S:D614G,S:Q677H				HKU_N_P:G29179T,ChinaCDC_N_F:G28881A;G28882A;G28883C,USCDC_N2_F:G29179T	89506	0	29878	3000	0	good	0	10	0	good	0	24	11	45.8333	mediocre	19		0	good	0		0		0	0	good	0	0
MZ043021.1 |	20A	6.25	good	21	0	0	0	12	0	0	0	3	C241T,T415C,G942A,A1876G,C3037T,G3304T,T7540C,C9891T,C11412T,G13459T,C14408T,G16705T,C18877T,G20670A,A23403G,G25563T,C25904T,C26735T,C28311T,A28910T,C29200T				N:P13L,N:N213Y,ORF1a:R226K,ORF1a:E1013D,ORF1a:A3209V,ORF1a:T3716I,ORF1b:P314L,ORF1b:V1080L,ORF3a:Q57H,ORF3a:S171L,ORF9b:P10S,S:D614G				ChinaCDC_ORF_R:G13459T,USCDC_N1_P:C28311T,USCDC_N2_P:C29200T	89562	0	29882	3000	0	good	0	10	0	good	0	24	6	25	good	14		0	good	0		0		0	0	good	0	0
MZ043022.1 |	20A	6.25	good	21	0	0	0	12	0	0	0	3	C241T,T415C,G942A,A1876G,C3037T,G3304T,T7540C,C9891T,C11412T,G13459T,C14408T,G16705T,C18877T,G20670A,A23403G,G25563T,C25904T,C26735T,C28311T,A28910T,C29200T				N:P13L,N:N213Y,ORF1a:R226K,ORF1a:E1013D,ORF1a:A3209V,ORF1a:T3716I,ORF1b:P314L,ORF1b:V1080L,ORF3a:Q57H,ORF3a:S171L,ORF9b:P10S,S:D614G				ChinaCDC_ORF_R:G13459T,USCDC_N1_P:C28311T,USCDC_N2_P:C29200T	89556	0	29880	3000	0	good	0	10	0	good	0	24	6	25	good	14		0	good	0		0		0	0	good	0	0
MZ043023.1 |	20D	11.1111	good	27	0	0	0	20	0	0	0	4	C241T,G569A,C2841T,C3037T,C4002T,G5180A,C7124T,G9929A,T11337C,C13536T,C14408T,A15334G,G17122T,A17743T,C17766T,G18546T,C21597T,T22917G,A23329G,A23403G,G23593T,C23731T,A28303G,G28881A,G28882A,G28883C,G28908T				N:R203K,N:G204R,N:G212V,ORF1a:E102K,ORF1a:A859V,ORF1a:T1246I,ORF1a:D1639N,ORF1a:P2287S,ORF1a:D3222N,ORF1a:L3691S,ORF1b:P314L,ORF1b:I623V,ORF1b:A1219S,ORF1b:N1426Y,ORF1b:M1693I,ORF9b:E7G,S:S12F,S:L452R,S:D614G,S:Q677H				ChinaCDC_N_F:G28881A;G28882A;G28883C,USCDC_N1_F:A28303G	89535	0	29881	3000	0	good	0	10	0	good	0	24	8	33.3333	mediocre	16		0	good	0		0		0	0	good	0	0
MZ043024.1 |	20D	21.0069	good	32	0	0	0	24	0	0	0	5	C241T,G569A,C2841T,C3037T,C4002T,G5180A,C7124T,G9929A,G10097A,T11337C,C13536T,C14408T,A15988G,G17122T,A17743T,C17766T,G18546T,C18559T,T22917G,A23329G,A23403G,G23593T,C23731T,G25855C,G27358T,G27882T,C28333T,G28881A,G28882A,G28883C,G28908T,G29179T				N:R203K,N:G204R,N:G212V,ORF1a:E102K,ORF1a:A859V,ORF1a:T1246I,ORF1a:D1639N,ORF1a:P2287S,ORF1a:D3222N,ORF1a:G3278S,ORF1a:L3691S,ORF1b:P314L,ORF1b:T841A,ORF1b:A1219S,ORF1b:N1426Y,ORF1b:M1693I,ORF1b:L1698F,ORF3a:D155H,ORF6:D53Y,ORF7b:A43S,ORF9b:P17L,S:L452R,S:D614G,S:Q677H				HKU_N_P:G29179T,ChinaCDC_N_F:G28881A;G28882A;G28883C,USCDC_N2_F:G29179T	89506	0	29878	3000	0	good	0	10	0	good	0	24	11	45.8333	mediocre	19		0	good	0		0		0	0	good	0	0
MZ087794.1 |	20D	6.25	good	37	0	0	0	26	0	1	0	3	C241T,G569A,C2841T,C3037T,C4002T,C7124T,G9203A,G9929A,C9943T,C11325T,T11337C,C13536T,G13897T,C14408T,C16289T,G16549T,A16761T,C17288T,C17766T,C21597T,C21727T,T22016A,A22600C,T22917G,A23403G,G23593T,C23731T,G24173T,G24257T,T26767C,A27528T,G28881A,G28882A,G28883C,G28908T,A29442G,C29632T				M:I82T,N:R203K,N:G204R,N:G212V,N:Q390R,ORF1a:E102K,ORF1a:A859V,ORF1a:T1246I,ORF1a:P2287S,ORF1a:D2980N,ORF1a:D3222N,ORF1a:S3687L,ORF1a:L3691S,ORF1b:D144Y,ORF1b:P314L,ORF1b:A941V,ORF1b:D1028Y,ORF1b:T1274I,S:S12F,S:W152R,S:R346S,S:L452R,S:D614G,S:Q677H,S:A871S,S:A899S		25283		ChinaCDC_N_F:G28881A;G28882A;G28883C	89483	0	29877	3000	0	good	1	10	0	good	0	24	6	25	good	14		0	good	0		0		0	0	good	0	0
MZ087795.1 |	20D	6.25	good	37	0	0	0	26	0	1	0	3	C241T,G569A,C2841T,C3037T,C4002T,C7124T,G9203A,G9929A,C9943T,C11325T,T11337C,C13536T,G13897T,C14408T,C16289T,G16549T,A16761T,C17288T,C17766T,C21597T,C21727T,T22016A,A22600C,T22917G,A23403G,G23593T,C23731T,G24173T,G24257T,T26767C,A27528T,G28881A,G28882A,G28883C,G28908T,A29442G,C29632T				M:I82T,N:R203K,N:G204R,N:G212V,N:Q390R,ORF1a:E102K,ORF1a:A859V,ORF1a:T1246I,ORF1a:P2287S,ORF1a:D2980N,ORF1a:D3222N,ORF1a:S3687L,ORF1a:L3691S,ORF1b:D144Y,ORF1b:P314L,ORF1b:A941V,ORF1b:D1028Y,ORF1b:T1274I,S:S12F,S:W152R,S:R346S,S:L452R,S:D614G,S:Q677H,S:A871S,S:A899S		25283		ChinaCDC_N_F:G28881A;G28882A;G28883C	89507	0	29885	3000	0	good	1	10	0	good	0	24	6	25	good	14		0	good	0		0		0	0	good	0	0
MZ087796.1 |	20D	0.173611	good	32	0	0	0	23	0	0	0	3	C241T,G569A,C2841T,C3037T,C4002T,C7124T,G9203A,G9929A,C11325T,T11337C,C13536T,C14408T,G16549T,A16761T,C17766T,C21597T,C21727T,T22016A,A22600C,T22917G,C23277T,A23403G,G23593T,C23731T,G24257T,T25406A,C26022T,T26767C,G28881A,G28882A,G28883C,G28908T				M:I82T,N:R203K,N:G204R,N:G212V,ORF1a:E102K,ORF1a:A859V,ORF1a:T1246I,ORF1a:P2287S,ORF1a:D2980N,ORF1a:D3222N,ORF1a:S3687L,ORF1a:L3691S,ORF1b:P314L,ORF1b:D1028Y,ORF3a:M5K,S:S12F,S:W152R,S:R346S,S:L452R,S:T572I,S:D614G,S:Q677H,S:A899S				ChinaCDC_N_F:G28881A;G28882A;G28883C	89518	0	29882	3000	0	good	0	10	0	good	0	24	1	4.16667	good	9		0	good	0		0		0	0	good	0	0
MZ087798.1 |	20D	0.173611	good	32	0	0	0	23	0	0	0	3	C241T,G569A,C2841T,C3037T,C4002T,C7124T,G9203A,G9929A,C11325T,T11337C,C13536T,C14408T,G16549T,A16761T,C17766T,C21597T,C21727T,T22016A,A22600C,T22917G,C23277T,A23403G,G23593T,C23731T,G24257T,T25406A,C26022T,T26767C,G28881A,G28882A,G28883C,G28908T				M:I82T,N:R203K,N:G204R,N:G212V,ORF1a:E102K,ORF1a:A859V,ORF1a:T1246I,ORF1a:P2287S,ORF1a:D2980N,ORF1a:D3222N,ORF1a:S3687L,ORF1a:L3691S,ORF1b:P314L,ORF1b:D1028Y,ORF3a:M5K,S:S12F,S:W152R,S:R346S,S:L452R,S:T572I,S:D614G,S:Q677H,S:A899S				ChinaCDC_N_F:G28881A;G28882A;G28883C	89515	0	29881	3000	0	good	0	10	0	good	0	24	1	4.16667	good	9		0	good	0		0		0	0	good	0	0
MZ087800.1 |	20D	4.34028	good	37	0	0	0	25	0	1	0	6	C241T,G1408A,C3037T,C4002T,C4763T,C5812T,G6609T,G6884T,C9286T,G10097A,A11201G,G11417T,C13536T,C14408T,C19862T,C21057T,C21727T,T21752A,G21974T,G23012A,A23403G,C23731T,T25283A,T25289A,G25471T,C25572A,T26112C,T26767C,C27925A,C28311T,C28744T,C28821T,G28881A,G28882A,G28883C,C28905T,G29405C				M:I82T,N:P13L,N:S183F,N:R203K,N:G204R,N:A211V,N:E378Q,ORF1a:T1246I,ORF1a:H1500Y,ORF1a:R2115I,ORF1a:G2207C,ORF1a:G3278S,ORF1a:T3646A,ORF1a:V3718F,ORF1b:P314L,ORF1b:A2132V,ORF3a:D27Y,ORF8:T11K,ORF9b:P10S,S:W64R,S:D138Y,S:E484K,S:D614G,S:C1241S,S:C1243S		28967		Charitأ©_N_R:C28821T,ChinaCDC_N_F:G28881A;G28882A;G28883C,USCDC_N1_P:C28311T,USCDC_N3_R:C28744T	89489	0	29879	3000	0	good	1	10	0	good	0	24	5	20.8333	good	13		0	good	0		0		0	0	good	0	0
MZ087801.1 |	19B	17.3611	good	26	0	0	0	13	0	0	0	0	C44T,A481G,G521T,C2197T,C3704T,C6541T,C8782T,G10850A,C12469T,C15194T,A16467G,A16761T,G17014T,C21727T,C22437T,G22468T,A23064C,C23525T,T25222C,C25904T,T27384C,T28144C,A28272T,C28377T,G28878A,G29742A				N:A35V,N:S202N,ORF1a:V86F,ORF1a:P1147S,ORF1a:A3529T,ORF1b:A576V,ORF1b:D1183Y,ORF3a:S171L,ORF8:L84S,ORF9b:R32C,S:A292V,S:N501T,S:H655Y					89539	0	29881	3000	0	good	0	10	0	good	0	24	10	41.6667	mediocre	18		0	good	0		0		0	0	good	0	0
MZ087802.1 |	19B	17.3611	good	26	0	0	0	13	0	0	0	0	C44T,A481G,G521T,C2197T,C3704T,C6541T,C8782T,G10850A,C12469T,C15194T,A16467G,A16761T,G17014T,C21727T,C22437T,G22468T,A23064C,C23525T,T25222C,C25904T,T27384C,T28144C,A28272T,C28377T,G28878A,G29742A				N:A35V,N:S202N,ORF1a:V86F,ORF1a:P1147S,ORF1a:A3529T,ORF1b:A576V,ORF1b:D1183Y,ORF3a:S171L,ORF8:L84S,ORF9b:R32C,S:A292V,S:N501T,S:H655Y					89533	0	29879	3000	0	good	0	10	0	good	0	24	10	41.6667	mediocre	18		0	good	0		0		0	0	good	0	0
MZ087803.1 |	19B	17.3611	good	26	0	0	0	13	0	0	0	0	C44T,A481G,G521T,C2197T,C3704T,C6541T,C8782T,G10850A,C12469T,C15194T,A16467G,A16761T,G17014T,C21727T,C22437T,G22468T,A23064C,C23525T,T25222C,C25904T,T27384C,T28144C,A28272T,C28377T,G28878A,G29742A				N:A35V,N:S202N,ORF1a:V86F,ORF1a:P1147S,ORF1a:A3529T,ORF1b:A576V,ORF1b:D1183Y,ORF3a:S171L,ORF8:L84S,ORF9b:R32C,S:A292V,S:N501T,S:H655Y					89539	0	29881	3000	0	good	0	10	0	good	0	24	10	41.6667	mediocre	18		0	good	0		0		0	0	good	0	0
MZ087804.1 |	20B	17.3611	good	23	0	0	0	16	0	0	0	3	G662C,A1635T,G2281C,C3037T,C4002T,C8782T,G10850A,C14408T,C14724T,G16381A,A16761T,C21727T,A23064C,A23403G,G23593T,T25222C,T28144C,C28377T,C28846T,G28881A,G28882A,G28883C,G28908T				N:A35V,N:R203K,N:G204R,N:G212V,ORF1a:G133R,ORF1a:E457V,ORF1a:K672N,ORF1a:T1246I,ORF1a:A3529T,ORF1b:P314L,ORF1b:V972I,ORF8:L84S,ORF9b:R32C,S:N501T,S:D614G,S:Q677H				ChinaCDC_N_F:G28881A;G28882A;G28883C	89560	0	29884	3000	0	good	0	10	0	good	0	24	10	41.6667	mediocre	18		0	good	0		0		0	0	good	0	0
MZ087807.1 |	20D	50.1736	mediocre	34	0	0	0	24	0	0	0	3	C241T,G569A,C1380T,C2841T,C3037T,C4002T,C7124T,T9530G,G9929A,T10000G,T11337C,T13033C,A13042T,C13536T,C14408T,A17711G,A17743T,C17766T,G18972C,C19269T,C22227T,T22917G,A23329G,A23403G,G23593T,C23731T,T26905G,C26911T,G27882T,G28248T,G28881A,G28882A,G28883C,G28908T				M:I128S,M:T130I,N:R203K,N:G204R,N:G212V,ORF1a:E102K,ORF1a:A372V,ORF1a:A859V,ORF1a:T1246I,ORF1a:P2287S,ORF1a:F3089V,ORF1a:D3222N,ORF1a:L3691S,ORF1a:E4259D,ORF1b:P314L,ORF1b:Q1415R,ORF1b:N1426Y,ORF1b:K1835N,ORF7b:A43S,ORF8:D119Y,S:A222V,S:L452R,S:D614G,S:Q677H				ChinaCDC_N_F:G28881A;G28882A;G28883C	89501	0	29879	3000	0	good	0	10	0	good	0	24	17	70.8333	mediocre	25		0	good	0		0		0	0	good	0	0
MZ087808.1 |	20D	50.1736	mediocre	34	0	0	0	24	0	0	0	3	C241T,G569A,C1380T,C2841T,C3037T,C4002T,C7124T,T9530G,G9929A,T10000G,T11337C,T13033C,A13042T,C13536T,C14408T,A17711G,A17743T,C17766T,G18972C,C19269T,C22227T,T22917G,A23329G,A23403G,G23593T,C23731T,T26905G,C26911T,G27882T,G28248T,G28881A,G28882A,G28883C,G28908T				M:I128S,M:T130I,N:R203K,N:G204R,N:G212V,ORF1a:E102K,ORF1a:A372V,ORF1a:A859V,ORF1a:T1246I,ORF1a:P2287S,ORF1a:F3089V,ORF1a:D3222N,ORF1a:L3691S,ORF1a:E4259D,ORF1b:P314L,ORF1b:Q1415R,ORF1b:N1426Y,ORF1b:K1835N,ORF7b:A43S,ORF8:D119Y,S:A222V,S:L452R,S:D614G,S:Q677H				ChinaCDC_N_F:G28881A;G28882A;G28883C	89489	0	29875	3000	0	good	0	10	0	good	0	24	17	70.8333	mediocre	25		0	good	0		0		0	0	good	0	0
MZ087816.1 |	20D	4.34028	good	37	0	0	0	25	0	1	0	6	C241T,G1408A,C3037T,C4002T,C4763T,C5812T,G6609T,G6884T,C9286T,G10097A,A11201G,G11417T,C13536T,C14408T,C19862T,C21057T,C21727T,T21752A,G21974T,G23012A,A23403G,C23731T,T25283A,T25289A,G25471T,C25572A,T26112C,T26767C,C27925A,C28311T,C28744T,C28821T,G28881A,G28882A,G28883C,C28905T,G29405C				M:I82T,N:P13L,N:S183F,N:R203K,N:G204R,N:A211V,N:E378Q,ORF1a:T1246I,ORF1a:H1500Y,ORF1a:R2115I,ORF1a:G2207C,ORF1a:G3278S,ORF1a:T3646A,ORF1a:V3718F,ORF1b:P314L,ORF1b:A2132V,ORF3a:D27Y,ORF8:T11K,ORF9b:P10S,S:W64R,S:D138Y,S:E484K,S:D614G,S:C1241S,S:C1243S		28967		Charitأ©_N_R:C28821T,ChinaCDC_N_F:G28881A;G28882A;G28883C,USCDC_N1_P:C28311T,USCDC_N3_R:C28744T	89471	0	29873	3000	0	good	1	10	0	good	0	24	5	20.8333	good	13		0	good	0		0		0	0	good	0	0
MZ087819.1 |	20D	6.25	good	37	0	0	0	26	0	1	0	3	C241T,G569A,C2841T,C3037T,C4002T,C7124T,G9203A,G9929A,C9943T,C11325T,T11337C,C13536T,G13897T,C14408T,C16289T,G16549T,A16761T,C17288T,C17766T,C21597T,C21727T,T22016A,A22600C,T22917G,A23403G,G23593T,C23731T,G24173T,G24257T,T26767C,A27528T,G28881A,G28882A,G28883C,G28908T,A29442G,C29632T				M:I82T,N:R203K,N:G204R,N:G212V,N:Q390R,ORF1a:E102K,ORF1a:A859V,ORF1a:T1246I,ORF1a:P2287S,ORF1a:D2980N,ORF1a:D3222N,ORF1a:S3687L,ORF1a:L3691S,ORF1b:D144Y,ORF1b:P314L,ORF1b:A941V,ORF1b:D1028Y,ORF1b:T1274I,S:S12F,S:W152R,S:R346S,S:L452R,S:D614G,S:Q677H,S:A871S,S:A899S		25283		ChinaCDC_N_F:G28881A;G28882A;G28883C	89477	0	29875	3000	0	good	1	10	0	good	0	24	6	25	good	14		0	good	0		0		0	0	good	0	0
MZ087820.1 |	20D	6.25	good	37	0	0	0	26	0	1	0	3	C241T,G569A,C2841T,C3037T,C4002T,C7124T,G9203A,G9929A,C9943T,C11325T,T11337C,C13536T,G13897T,C14408T,C16289T,G16549T,A16761T,C17288T,C17766T,C21597T,C21727T,T22016A,A22600C,T22917G,A23403G,G23593T,C23731T,G24173T,G24257T,T26767C,A27528T,G28881A,G28882A,G28883C,G28908T,A29442G,C29632T				M:I82T,N:R203K,N:G204R,N:G212V,N:Q390R,ORF1a:E102K,ORF1a:A859V,ORF1a:T1246I,ORF1a:P2287S,ORF1a:D2980N,ORF1a:D3222N,ORF1a:S3687L,ORF1a:L3691S,ORF1b:D144Y,ORF1b:P314L,ORF1b:A941V,ORF1b:D1028Y,ORF1b:T1274I,S:S12F,S:W152R,S:R346S,S:L452R,S:D614G,S:Q677H,S:A871S,S:A899S		25283		ChinaCDC_N_F:G28881A;G28882A;G28883C	89492	0	29880	3000	0	good	1	10	0	good	0	24	6	25	good	14		0	good	0		0		0	0	good	0	0
MZ093192.1 |	20D	17.3611	good	29	0	0	0	21	0	0	0	4	C241T,G569A,C3037T,C4002T,G5180A,C7124T,C7735T,G9929A,G10097A,T11337C,C13356T,C13536T,C14408T,G17122T,C17243T,A17743T,C17766T,G18546T,T22917G,A23329G,G23401T,A23403G,G23593T,C23731T,G27882T,G28881A,G28882A,G28883C,G28908T				N:R203K,N:G204R,N:G212V,ORF1a:E102K,ORF1a:T1246I,ORF1a:D1639N,ORF1a:P2287S,ORF1a:D3222N,ORF1a:G3278S,ORF1a:L3691S,ORF1a:T4364I,ORF1b:P314L,ORF1b:A1219S,ORF1b:A1259V,ORF1b:N1426Y,ORF1b:M1693I,ORF7b:A43S,S:L452R,S:Q613H,S:D614G,S:Q677H				ChinaCDC_N_F:G28881A;G28882A;G28883C,ChinaCDC_ORF_F:C13356T	89515	0	29877	3000	0	good	0	10	0	good	0	24	10	41.6667	mediocre	18		0	good	0		0		0	0	good	0	0
MZ093195.1 |	20I (Alpha, V1)	0	good	34	0	0	0	22	0	0	0	5	C241T,C913T,C3037T,C3267T,C5388A,C5986T,T6954C,C14408T,C14676T,T15096C,C15279T,T16176C,A21457G,A23063T,C23271A,A23403G,C23604A,C23709T,T24506G,G24914C,G25785T,C27972T,A28095T,A28111G,G28280C,A28281T,T28282A,C28531T,C28754T,G28881A,G28882A,G28883C,C28977T,G29764A				N:D3L,N:L161F,N:R203K,N:G204R,N:S235F,ORF1a:T1001I,ORF1a:A1708D,ORF1a:I2230T,ORF1b:P314L,ORF1b:I2664V,ORF3a:W131C,ORF8:Q27*,ORF8:K68*,ORF8:Y73C,ORF9b:T83I,S:N501Y,S:A570D,S:D614G,S:P681H,S:T716I,S:S982A,S:D1118H				Charitأ©_N_P:C28754T,ChinaCDC_N_F:G28881A;G28882A;G28883C,ChinaCDC_N_R:C28977T	89504	0	29880	3000	0	good	0	10	0	good	0	24	-4	0	good	4		0	good	0		0		0	0	good	0	0
MZ093203.1 |	20I (Alpha, V1)	0	good	30	0	0	0	19	0	0	0	4	C241T,C913T,C3037T,C3267T,C5388A,C5986T,G6865T,T6954C,C14408T,C14676T,C15279T,T16176C,A23063T,C23271A,A23403G,C23604A,C23709T,G24914C,G25785T,C27972T,A28095T,A28111G,G28280C,A28281T,T28282A,G28881A,G28882A,G28883C,C28977T,G29764A				N:D3L,N:R203K,N:G204R,N:S235F,ORF1a:T1001I,ORF1a:A1708D,ORF1a:K2200N,ORF1a:I2230T,ORF1b:P314L,ORF3a:W131C,ORF8:Q27*,ORF8:K68*,ORF8:Y73C,S:N501Y,S:A570D,S:D614G,S:P681H,S:T716I,S:D1118H				ChinaCDC_N_F:G28881A;G28882A;G28883C,ChinaCDC_N_R:C28977T	89520	0	29880	3000	0	good	0	10	0	good	0	24	-4	0	good	4		0	good	0		0		0	0	good	0	0
MZ093204.1 |	20I (Alpha, V1)	0	good	30	0	0	0	19	0	0	0	4	C241T,C913T,C3037T,C3267T,C5388A,C5986T,G6865T,T6954C,C14408T,C14676T,C15279T,T16176C,A23063T,C23271A,A23403G,C23604A,C23709T,G24914C,G25785T,C27972T,A28095T,A28111G,G28280C,A28281T,T28282A,G28881A,G28882A,G28883C,C28977T,G29764A				N:D3L,N:R203K,N:G204R,N:S235F,ORF1a:T1001I,ORF1a:A1708D,ORF1a:K2200N,ORF1a:I2230T,ORF1b:P314L,ORF3a:W131C,ORF8:Q27*,ORF8:K68*,ORF8:Y73C,S:N501Y,S:A570D,S:D614G,S:P681H,S:T716I,S:D1118H				ChinaCDC_N_F:G28881A;G28882A;G28883C,ChinaCDC_N_R:C28977T	89511	0	29877	3000	0	good	0	10	0	good	0	24	-4	0	good	4		0	good	0		0		0	0	good	0	0
MZ093205.1 |	20I (Alpha, V1)	0	good	30	0	0	0	19	0	0	0	4	C241T,C913T,C3037T,C3267T,C5388A,C5986T,G6865T,T6954C,C14408T,C14676T,C15279T,T16176C,A23063T,C23271A,A23403G,C23604A,C23709T,G24914C,G25785T,C27972T,A28095T,A28111G,G28280C,A28281T,T28282A,G28881A,G28882A,G28883C,C28977T,G29764A				N:D3L,N:R203K,N:G204R,N:S235F,ORF1a:T1001I,ORF1a:A1708D,ORF1a:K2200N,ORF1a:I2230T,ORF1b:P314L,ORF3a:W131C,ORF8:Q27*,ORF8:K68*,ORF8:Y73C,S:N501Y,S:A570D,S:D614G,S:P681H,S:T716I,S:D1118H				ChinaCDC_N_F:G28881A;G28882A;G28883C,ChinaCDC_N_R:C28977T	89514	0	29878	3000	0	good	0	10	0	good	0	24	-4	0	good	4		0	good	0		0		0	0	good	0	0
MZ093207.1 |	20A	0.694444	good	19	0	0	0	10	0	0	0	1	T41C,C241T,C884T,C3037T,C3828T,C6539T,C7765T,C10726T,T11525C,C11674T,C12484T,C14408T,C18877T,A23403G,G25563T,C25607T,A25864G,G25906T,C28977T				N:S235F,ORF1a:R207C,ORF1a:S1188L,ORF1a:H2092Y,ORF1b:P314L,ORF3a:Q57H,ORF3a:A72V,ORF3a:I158V,ORF3a:G172C,S:D614G				ChinaCDC_N_R:C28977T	89552	0	29876	3000	0	good	0	10	0	good	0	24	2	8.33333	good	10		0	good	0		0		0	0	good	0	0
MZ093208.1 |	20A	0.694444	good	19	0	0	0	10	0	0	0	1	T41C,C241T,C884T,C3037T,C3828T,C6539T,C7765T,C10726T,T11525C,C11674T,C12484T,C14408T,C18877T,A23403G,G25563T,C25607T,A25864G,G25906T,C28977T				N:S235F,ORF1a:R207C,ORF1a:S1188L,ORF1a:H2092Y,ORF1b:P314L,ORF3a:Q57H,ORF3a:A72V,ORF3a:I158V,ORF3a:G172C,S:D614G				ChinaCDC_N_R:C28977T	89564	0	29880	3000	0	good	0	10	0	good	0	24	2	8.33333	good	10		0	good	0		0		0	0	good	0	0
OK354409.1 |	21J (Delta)	2.77778	good	42	13	0	0	29	4	129	0	3	G210T,C241T,C884T,T2318A,C3037T,G4181T,C6402T,C7124T,C8986T,A9889G,T9952A,C10029T,A11201G,G11243A,A11332G,G12163T,C12815T,C14408T,C14898A,G15451A,C16466T,C19220T,C21618G,C21846T,T22917G,C22995A,A23116T,A23403G,C23604G,G24410A,C25452A,G25455C,C25469T,C27752T,C27874T,G28195A,A28461G,G28881T,T28891G,G28916T,G29402T,G29742T	22029-22034,28248-28253,28271			N:D63G,N:R203M,N:G215C,N:D377Y,ORF1a:R207C,ORF1a:F685I,ORF1a:A1306S,ORF1a:P2046L,ORF1a:P2287S,ORF1a:T3255I,ORF1a:T3646A,ORF1a:Q3966H,ORF1b:P314L,ORF1b:G662S,ORF1b:P1000L,ORF1b:A1918V,ORF3a:K21N,ORF3a:S26L,ORF7a:T120I,ORF7b:T40I,ORF9b:T60A,S:T19R,S:T95I,S:R158G,S:L452R,S:T478K,S:D614G,S:P681R,S:D950N	ORF8:D119-,ORF8:F120-,S:E156-,S:F157-	9953-9986,11244-11269,23069-23086,23644,25515-25538,28196-28221		Charitأ©_RdRp_F:G15451A,ChinaCDC_N_F:G28881T;T28891G	89397	0	29875	3000	0	good	129	10	0	good	0	24	4	16.6667	good	12		0	good	0		0		0	0	good	0	0
OK354410.1 |	21J (Delta)	2.77778	good	39	7	0	0	26	2	77	0	2	G210T,C241T,C884T,C3037T,G4181T,C6402T,C7124T,C8986T,G9053T,C10029T,A11201G,G11243A,A11332G,C14408T,G15451A,C16466T,A17937G,A18294G,C19220T,C21381A,C21618G,C21811T,C21846T,T22917G,C22995A,A23403G,C23604G,G24410A,C25469T,T25514A,C26256T,C27752T,C27874T,G28195A,A28461G,G28881T,G28916T,G29402T,G29742T	28248-28253,28271			N:D63G,N:R203M,N:G215C,N:D377Y,ORF1a:R207C,ORF1a:A1306S,ORF1a:P2046L,ORF1a:P2287S,ORF1a:V2930L,ORF1a:T3255I,ORF1a:T3646A,ORF1b:P314L,ORF1b:G662S,ORF1b:P1000L,ORF1b:A1918V,ORF3a:S26L,ORF7a:T120I,ORF7b:T40I,ORF9b:T60A,S:T19R,S:T95I,S:L452R,S:T478K,S:D614G,S:P681R,S:D950N	ORF8:D119-,ORF8:F120-	11244-11269,23644,25515-25538,28196-28221		Charitأ©_RdRp_F:G15451A,ChinaCDC_N_F:G28881T	89435	0	29875	3000	0	good	77	10	0	good	0	24	4	16.6667	good	12		0	good	0		0		0	0	good	0	0
OK354411.1 |	21J (Delta)	0	good	37	13	0	0	29	4	49	0	2	G210T,C241T,C884T,C3037T,G4181T,C6402T,G6894T,C7124T,C8986T,G9053T,C10029T,A11201G,G11243A,A11332G,C14408T,G15451A,C16466T,G16647T,C19220T,C21618G,C21846T,T22917G,C22995A,A23403G,C23604G,G24410A,C25469T,G25647T,C27752T,C27874T,G28195A,A28461G,G28881T,G28916T,G29402T,G29422T,G29742T	22029-22034,28248-28253,28271			N:D63G,N:R203M,N:G215C,N:D377Y,ORF1a:R207C,ORF1a:A1306S,ORF1a:P2046L,ORF1a:C2210F,ORF1a:P2287S,ORF1a:V2930L,ORF1a:T3255I,ORF1a:T3646A,ORF1b:P314L,ORF1b:G662S,ORF1b:P1000L,ORF1b:A1918V,ORF3a:S26L,ORF3a:L85F,ORF7a:T120I,ORF7b:T40I,ORF9b:T60A,S:T19R,S:T95I,S:R158G,S:L452R,S:T478K,S:D614G,S:P681R,S:D950N	ORF8:D119-,ORF8:F120-,S:E156-,S:F157-	11244-11269,25514-25529,28196-28202		Charitأ©_RdRp_F:G15451A,ChinaCDC_N_F:G28881T	89417	0	29875	3000	0	good	49	10	0	good	0	24	0	0	good	8		0	good	0		0		0	0	good	0	0
OK354412.1 |	21J (Delta)	2.77778	good	37	13	0	0	28	4	126	0	2	G210T,C241T,C1909T,C3037T,G4181T,C4795T,C6285T,C6402T,C7124T,C8986T,G9053T,C10029T,A11201G,G11243A,A11332G,C14408T,G15451A,C16466T,C19220T,C20480T,C21618G,T22917G,C22995A,A23116T,A23403G,C23604G,G24410A,C25469T,G25855C,C27752T,C27874T,G28195A,A28461G,G28881T,G28916T,G29402T,G29742T	22029-22034,28248-28253,28271			N:D63G,N:R203M,N:G215C,N:D377Y,ORF1a:A1306S,ORF1a:T2007I,ORF1a:P2046L,ORF1a:P2287S,ORF1a:V2930L,ORF1a:T3255I,ORF1a:T3646A,ORF1b:P314L,ORF1b:G662S,ORF1b:P1000L,ORF1b:A1918V,ORF1b:S2338L,ORF3a:S26L,ORF3a:D155H,ORF7a:T120I,ORF7b:T40I,ORF9b:T60A,S:T19R,S:R158G,S:L452R,S:T478K,S:D614G,S:P681R,S:D950N	ORF8:D119-,ORF8:F120-,S:E156-,S:F157-	5184-5195,6212-6248,11244-11269,25514-25538,28196-28221		Charitأ©_RdRp_F:G15451A,ChinaCDC_N_F:G28881T	89417	0	29875	3000	0	good	126	10	0	good	0	24	4	16.6667	good	12		0	good	0		0		0	0	good	0	0
OK354413.1 |	21J (Delta)	14.0625	good	40	13	0	0	30	4	107	0	2	G210T,C241T,C884T,C3037T,G4181T,A5462G,G5504A,C6402T,C7124T,C8986T,G9053T,A9409G,C9996T,A11201G,G11243A,A11332G,C14408T,G15380T,G15451A,T16404C,C16466T,C19220T,C21618G,T22917G,C22995A,A23403G,C23604G,C23644A,G24410A,G25062T,C25469T,C27752T,C27874T,G28195A,A28461G,G28881T,G28916T,C29284T,G29402T,G29742T	22029-22034,28248-28253,28271			N:D63G,N:R203M,N:G215C,N:D377Y,ORF1a:R207C,ORF1a:A1306S,ORF1a:S1733G,ORF1a:V1747I,ORF1a:P2046L,ORF1a:P2287S,ORF1a:V2930L,ORF1a:S3244L,ORF1a:T3646A,ORF1b:P314L,ORF1b:S638I,ORF1b:G662S,ORF1b:P1000L,ORF1b:A1918V,ORF3a:S26L,ORF7a:T120I,ORF7b:T40I,ORF9b:T60A,S:T19R,S:R158G,S:L452R,S:T478K,S:D614G,S:P681R,S:D950N,S:G1167V	ORF8:D119-,ORF8:F120-,S:E156-,S:F157-	11244-11269,25092-25122,25515-25538,28196-28221		Charitأ©_RdRp_F:G15451A,ChinaCDC_N_F:G28881T	89405	0	29875	3000	0	good	107	10	0	good	0	24	9	37.5	mediocre	17		0	good	0		0		0	0	good	0	0
OK354414.1 |	21J (Delta)	4.34028	good	51	22	3	0	34	7	182	0	3	G210T,C241T,C884T,C2925T,C3037T,G4181T,C6402T,C7124T,C8986T,G9053T,G9441T,C10029T,A11201G,G11243A,A11332G,C14408T,C14898A,G15451A,C16466T,G18255T,C19220T,G19563A,C20823T,C21618G,C21846T,C22498T,T22917G,C22995A,A23403G,G23593C,C23604G,C23644A,G24410A,C25355T,C25469T,T25514A,T26035A,G26109A,C26681T,G27014T,G27067A,C27418T,C27752T,C27874T,G28195A,A28461G,G28881T,G28916T,C28961T,G29402T,G29742T	22029-22034,27630-27638,28248-28253,28271	25701:CCC		M:G182E,N:D63G,N:R203M,N:G215C,N:L230F,N:D377Y,ORF1a:R207C,ORF1a:S887F,ORF1a:A1306S,ORF1a:P2046L,ORF1a:P2287S,ORF1a:V2930L,ORF1a:C3059F,ORF1a:T3255I,ORF1a:T3646A,ORF1b:P314L,ORF1b:G662S,ORF1b:P1000L,ORF1b:M1596I,ORF1b:A1918V,ORF3a:S26L,ORF7a:T120I,ORF7b:T40I,ORF9b:T60A,S:T19R,S:T95I,S:R158G,S:L452R,S:T478K,S:D614G,S:Q677H,S:P681R,S:D950N,S:L1265F	ORF7a:R80-,ORF7a:S81-,ORF7a:V82-,ORF8:D119-,ORF8:F120-,S:E156-,S:F157-	9121-9138,9381,11244-11269,25515-25538,26036-26061,27511-27571,28196-28221		Charitأ©_RdRp_F:G15451A,ChinaCDC_N_F:G28881T,ChinaCDC_N_R:C28961T	89319	0	29875	3000	0	good	182	10	0	good	0	24	5	20.8333	good	13		0	good	0		0		0	0	good	0	0
OK354415.1 |	21J (Delta)	0.694444	good	39	13	0	0	30	4	164	0	4	G210T,C241T,C3037T,G4181T,C6402T,C7124T,C8986T,G9053T,C10029T,A11201G,G11243A,A11332G,C14408T,G15451A,C15952A,T15996A,C16466T,C17804T,C19220T,C21618G,T22917G,C22995A,A23403G,C23604G,C23644A,G24410A,C25413T,C25469T,T25514A,C27752T,C27874T,G28195A,A28299T,A28461G,C28754T,G28881T,G28916T,G29402T,G29742T	22029-22034,28248-28253,28271			N:Q9L,N:D63G,N:L161F,N:R203M,N:G215C,N:D377Y,ORF1a:A1306S,ORF1a:P2046L,ORF1a:P2287S,ORF1a:V2930L,ORF1a:T3255I,ORF1a:T3646A,ORF1b:P314L,ORF1b:G662S,ORF1b:L829I,ORF1b:P1000L,ORF1b:S1446L,ORF1b:A1918V,ORF3a:S26L,ORF7a:T120I,ORF7b:T40I,ORF9b:S6C,ORF9b:T60A,S:T19R,S:R158G,S:L452R,S:T478K,S:D614G,S:P681R,S:D950N	ORF8:D119-,ORF8:F120-,S:E156-,S:F157-	884,9952-9986,11244-11269,25515-25538,27642-27693,28196-28221		Charitأ©_RdRp_F:G15451A,Charitأ©_N_P:C28754T,ChinaCDC_N_F:G28881T,USCDC_N1_F:A28299T	89409	0	29875	3000	0	good	164	10	0	good	0	24	2	8.33333	good	10		0	good	0		0		0	0	good	0	0
OK354416.1 |	21J (Delta)	17.3611	good	45	26	0	1	31	8	178	0	2	G210T,C241T,C884T,G2890A,C3037T,A3174G,G4181T,T5698A,C6402T,C7124T,C7945T,C8986T,G9053T,C10029T,A11201G,G11243A,A11332G,C12455A,C12741T,C14408T,C14898A,G15451A,C16466T,C19220T,A20599G,G21123T,C21618G,C21691T,C21846T,T22917G,C22995A,A23403G,C23604G,G24410A,C25469T,C27752T,C27874T,G28195A,G28378T,A28461G,C28475A,G28881T,G28916T,G29402T,G29742T	27568-27586,28248-28253,28271		ORF7a:65-122	N:D63G,N:R203M,N:G215C,N:D377Y,ORF1a:R207C,ORF1a:Q970R,ORF1a:A1306S,ORF1a:P2046L,ORF1a:P2287S,ORF1a:V2930L,ORF1a:T3255I,ORF1a:T3646A,ORF1a:V3660M,ORF1a:L4064I,ORF1a:T4159I,ORF1b:P314L,ORF1b:G662S,ORF1b:P1000L,ORF1b:A1918V,ORF1b:I2378V,ORF3a:S26L,ORF7b:T40I,ORF9b:R32L,ORF9b:T60A,S:T19R,S:T95I,S:L452R,S:T478K,S:D614G,S:P681R,S:D950N	ORF7a:F59-,ORF7a:S60-,ORF7a:T61-,ORF7a:Q62-,ORF7a:F63-,ORF7a:A64-,ORF8:D119-,ORF8:F120-	9953-9986,12671-12684,23069-23086,27639-27694,28196-28221,28526-28555		Charitأ©_RdRp_F:G15451A,ChinaCDC_N_F:G28881T	89347	0	29875	3000	0	good	178	10	0	good	0	24	10	41.6667	mediocre	18		0	good	0		0	ORF7a:65-122	1	0	good	0	0
OK354417.1 |	21J (Delta)	11.1111	good	38	13	0	0	30	4	70	0	2	G210T,C241T,C3037T,G3242T,G4181T,C6317A,C6402T,C7124T,C7267T,C8683T,C8986T,G9053T,C10029T,A11201G,G11243A,A11332G,C11812A,C14408T,G15451A,C16466T,A16555T,G17320T,G19900A,G20390T,C21618G,T22917G,C22995A,A23403G,C23604G,G24410A,C25469T,C27752T,G28195A,A28461G,G28881T,G28916T,G29402T,G29742T	22029-22034,28248-28253,28271			N:D63G,N:R203M,N:G215C,N:D377Y,ORF1a:G993C,ORF1a:A1306S,ORF1a:P2018T,ORF1a:P2046L,ORF1a:P2287S,ORF1a:V2930L,ORF1a:T3255I,ORF1a:T3646A,ORF1a:V3660M,ORF1b:P314L,ORF1b:G662S,ORF1b:P1000L,ORF1b:N1030Y,ORF1b:A1285S,ORF1b:A2145T,ORF1b:R2308L,ORF3a:S26L,ORF7a:T120I,ORF9b:T60A,S:T19R,S:R158G,S:L452R,S:T478K,S:D614G,S:P681R,S:D950N	ORF8:D119-,ORF8:F120-,S:E156-,S:F157-	14898,23069-23086,25514-25538,28196-28221		Charitأ©_RdRp_F:G15451A,ChinaCDC_N_F:G28881T	89404	0	29872	3000	0	good	70	10	0	good	0	24	8	33.3333	mediocre	16		0	good	0		0		0	0	good	0	0
OK354418.1 |	21J (Delta)	0.694444	good	38	13	0	0	29	4	94	0	2	G210T,C241T,C3037T,G4181T,C6402T,C7124T,C8986T,G9053T,C9559T,C10029T,A11201G,G11243A,A11332G,C14408T,C15240T,G15451A,C16466T,A16555T,C19220T,C21618G,C21846T,G22094C,T22917G,C22995A,A23403G,C23604G,G24410A,C25469T,T25514A,C27752T,C27874T,G28195A,A28461G,G28881T,G28916T,G29402T,G29742T,C29802T	22029-22034,28248-28253,28271			N:D63G,N:R203M,N:G215C,N:D377Y,ORF1a:A1306S,ORF1a:P2046L,ORF1a:P2287S,ORF1a:V2930L,ORF1a:T3255I,ORF1a:T3646A,ORF1a:V3660M,ORF1b:P314L,ORF1b:G662S,ORF1b:P1000L,ORF1b:N1030Y,ORF1b:A1918V,ORF3a:S26L,ORF7a:T120I,ORF7b:T40I,ORF9b:T60A,S:T19R,S:T95I,S:R158G,S:D178H,S:L452R,S:T478K,S:D614G,S:P681R,S:D950N	ORF8:D119-,ORF8:F120-,S:E156-,S:F157-	22666-22690,23069-23086,23644,25515-25538,28196-28221		Charitأ©_RdRp_F:G15451A,ChinaCDC_N_F:G28881T	89413	0	29875	3000	0	good	94	10	0	good	0	24	2	8.33333	good	10		0	good	0		0		0	0	good	0	0
OK354419.1 |	21J (Delta)	4.34028	good	41	7	0	0	32	2	104	0	3	C64T,G210T,C241T,C3037T,G4181T,C4784T,C6402T,C7124T,C8772T,C8986T,G9053T,C10029T,A11201G,G11243A,A11332G,C12789T,T12835G,C14408T,C15182T,G15451A,C16466T,G16914T,C19220T,C20402T,C21618G,C21846T,T22917G,C22995A,A23403G,C23604G,G24410A,C25469T,C27752T,C27874T,G28195A,A28461G,G28881T,G28916T,G29402T,G29742T,C29769T	28248-28253,28271			N:D63G,N:R203M,N:G215C,N:D377Y,ORF1a:A1306S,ORF1a:L1507F,ORF1a:P2046L,ORF1a:P2287S,ORF1a:T2836I,ORF1a:V2930L,ORF1a:T3255I,ORF1a:T3646A,ORF1a:V3660M,ORF1a:T4175I,ORF1a:D4190E,ORF1b:P314L,ORF1b:A572V,ORF1b:G662S,ORF1b:P1000L,ORF1b:A1918V,ORF1b:S2312L,ORF3a:S26L,ORF7a:T120I,ORF7b:T40I,ORF9b:T60A,S:T19R,S:T95I,S:L452R,S:T478K,S:D614G,S:P681R,S:D950N	ORF8:D119-,ORF8:F120-	12836-12837,16555,22665-22690,23069-23086,25514-25538,28196-28221,29838-29843		Charitأ©_RdRp_F:G15451A,ChinaCDC_N_F:G28881T,Pasteur_IP2_R:C12789T	89427	0	29875	3000	0	good	104	10	0	good	0	24	5	20.8333	good	13		0	good	0		0		0	0	good	0	0
OK354420.1 |	21J (Delta)	4.34028	good	41	13	0	0	28	4	85	0	2	G210T,C241T,C3037T,G4181T,C6402T,T6868C,C7124T,C8683T,C8986T,G9053T,C10029T,C10450T,A11201G,A11332G,C13968T,G14020A,C14408T,C14898A,A14955G,G15451A,C16466T,C19220T,C21304T,C21618G,T22917G,C22995A,G23012C,C23277T,A23403G,C23604G,G24124A,G24410A,C25469T,C27752T,C27874T,G28195A,A28461G,G28881T,G28916T,G29402T,G29742T	22029-22034,28248-28253,28271			N:D63G,N:R203M,N:G215C,N:D377Y,ORF1a:A1306S,ORF1a:P2046L,ORF1a:P2287S,ORF1a:V2930L,ORF1a:T3255I,ORF1a:T3646A,ORF1b:P314L,ORF1b:G662S,ORF1b:P1000L,ORF1b:A1918V,ORF1b:R2613C,ORF3a:S26L,ORF7a:T120I,ORF7b:T40I,ORF9b:T60A,S:T19R,S:R158G,S:L452R,S:T478K,S:E484Q,S:T572I,S:D614G,S:P681R,S:D950N	ORF8:D119-,ORF8:F120-,S:E156-,S:F157-	5184-5195,11243,14021-14023,23644-23661,25514-25538,28196-28221		Charitأ©_RdRp_F:G15451A,ChinaCDC_N_F:G28881T	89401	0	29875	3000	0	good	85	10	0	good	0	24	5	20.8333	good	13		0	good	0		0		0	0	good	0	0
OK354421.1 |	21J (Delta)	14.0625	good	38	13	0	0	29	4	32	0	2	G210T,C241T,C3037T,G3929T,G4181T,C7124T,C7267T,C8986T,G9053T,C10029T,A11201G,G11243A,A11332G,C14408T,G15451A,C16163T,C16466T,C21618G,T22917G,C22995A,A23116T,A23403G,C23604G,C23644A,G24410A,G24932C,C25469T,G25489T,T25514A,G25879T,C27752T,C27874T,G28195A,A28461G,G28881T,G28916T,G29402T,G29742T	22029-22034,28248-28253,28271			N:D63G,N:R203M,N:G215C,N:D377Y,ORF1a:V1222F,ORF1a:A1306S,ORF1a:P2287S,ORF1a:V2930L,ORF1a:T3255I,ORF1a:T3646A,ORF1a:V3660M,ORF1b:P314L,ORF1b:G662S,ORF1b:T899I,ORF1b:P1000L,ORF3a:S26L,ORF3a:A33S,ORF3a:V163L,ORF7a:T120I,ORF7b:T40I,ORF9b:T60A,S:T19R,S:R158G,S:L452R,S:T478K,S:D614G,S:P681R,S:D950N,S:G1124R	ORF8:D119-,ORF8:F120-,S:E156-,S:F157-	14898,25515-25538,28196-28202		Charitأ©_RdRp_F:G15451A,ChinaCDC_N_F:G28881T	89413	0	29875	3000	0	good	32	10	0	good	0	24	9	37.5	mediocre	17		0	good	0		0		0	0	good	0	0
OK354422.1 |	21J (Delta)	6.25	good	38	13	0	0	30	4	118	0	2	G210T,C241T,C3037T,G4181T,C6402T,C7124T,C7267T,A7881G,C8986T,G9053T,C10029T,G11083T,A11201G,G11243A,A11332G,A13562T,C14408T,A14902C,G15451A,C16466T,A17121G,C21618G,T22917G,A23403G,C23604G,G24410A,G25455T,C25469T,T26767C,C26882T,C27752T,C27874T,G28079T,A28461G,G28881T,G28916T,G29402T,G29742T	22029-22034,28248-28253,28271			M:I82T,N:D63G,N:R203M,N:G215C,N:D377Y,ORF1a:A1306S,ORF1a:P2046L,ORF1a:P2287S,ORF1a:N2539S,ORF1a:V2930L,ORF1a:T3255I,ORF1a:L3606F,ORF1a:T3646A,ORF1a:V3660M,ORF1b:K32I,ORF1b:P314L,ORF1b:I479L,ORF1b:G662S,ORF1b:P1000L,ORF3a:K21N,ORF3a:S26L,ORF7a:T120I,ORF7b:T40I,ORF9b:T60A,S:T19R,S:R158G,S:L452R,S:D614G,S:P681R,S:D950N	ORF8:D119-,ORF8:F120-,S:E156-,S:F157-	5184-5195,5698-5718,9666-9668,9952-9978,22995,23644-23645,25514-25538,28195-28221		Charitأ©_RdRp_F:G15451A,ChinaCDC_N_F:G28881T	89413	0	29875	3000	0	good	118	10	0	good	0	24	6	25	good	14		0	good	0		0		0	0	good	0	0
OK354423.1 |	21J (Delta)	2.77778	good	41	13	0	0	34	4	79	0	4	G210T,C241T,C3037T,G4181T,C6402T,C7124T,C8986T,G9053T,C10029T,A11201G,G11243A,A11332G,C12455A,C14408T,G15451A,C15952A,T15996A,C16466T,A16555T,C17304T,C19220T,C21618G,T22917G,C22995A,A23403G,G23593T,C23604G,C23644A,G24410A,C25469T,C25624T,C27752T,C27874T,G28195A,A28299T,A28461G,G28881T,G28916T,G29239T,G29402T,G29742T	22029-22034,28248-28253,28271			N:Q9L,N:D63G,N:R203M,N:G215C,N:M322I,N:D377Y,ORF1a:A1306S,ORF1a:P2046L,ORF1a:P2287S,ORF1a:V2930L,ORF1a:T3255I,ORF1a:T3646A,ORF1a:V3660M,ORF1a:L4064I,ORF1b:P314L,ORF1b:G662S,ORF1b:L829I,ORF1b:P1000L,ORF1b:N1030Y,ORF1b:A1918V,ORF3a:S26L,ORF3a:H78Y,ORF7a:T120I,ORF7b:T40I,ORF9b:S6C,ORF9b:T60A,S:T19R,S:R158G,S:L452R,S:T478K,S:D614G,S:Q677H,S:P681R,S:D950N	ORF8:D119-,ORF8:F120-,S:E156-,S:F157-	9666-9668,9952-9986,11092,15997-15999,18586-18590,25514-25538,28196-28202		Charitأ©_RdRp_F:G15451A,HKU_N_R:G29239T,ChinaCDC_N_F:G28881T,USCDC_N1_F:A28299T	89401	0	29875	3000	0	good	79	10	0	good	0	24	4	16.6667	good	12		0	good	0		0		0	0	good	0	0
OK354424.1 |	21J (Delta)	4.34028	good	39	19	0	0	30	6	8	0	2	G210T,C241T,C884T,C1594T,C3037T,G4181T,C6037T,C6402T,C7124T,C8986T,G9053T,C10029T,A11201G,G11243A,A11332G,G14126T,C14408T,G15451A,C16466T,C19220T,C20844A,C21618G,C21846T,T22917G,C22995A,A23403G,C23604G,G24410A,C25469T,G25647T,C25916T,C27143T,C27752T,G28195A,A28461G,G28881T,G28916T,G29402T,G29742T	22029-22034,27640-27645,28248-28253,28271			N:D63G,N:R203M,N:G215C,N:D377Y,ORF1a:R207C,ORF1a:A1306S,ORF1a:P2046L,ORF1a:P2287S,ORF1a:V2930L,ORF1a:T3255I,ORF1a:T3646A,ORF1a:V3660M,ORF1b:S220I,ORF1b:P314L,ORF1b:G662S,ORF1b:P1000L,ORF1b:A1918V,ORF3a:S26L,ORF3a:L85F,ORF3a:T175I,ORF7a:T120I,ORF9b:T60A,S:T19R,S:T95I,S:R158G,S:L452R,S:T478K,S:D614G,S:P681R,S:D950N	ORF7a:S83-,ORF7a:P84-,ORF8:D119-,ORF8:F120-,S:E156-,S:F157-	16555,28196-28202		Charitأ©_RdRp_F:G15451A,ChinaCDC_N_F:G28881T	89384	0	29875	3000	0	good	8	10	0	good	0	24	5	20.8333	good	13		0	good	0		0		0	0	good	0	0
OK354425.1 |	21J (Delta)	77.2569	mediocre	43	13	1	1	32	2	7	0	2	G210T,C241T,C884T,C1093T,C1848T,C3037T,A3184G,G4181T,T5590C,C6402T,C7124T,C7267T,C7609T,G8178A,C8986T,G9053T,C9561T,C9679A,C10029T,A11201G,G11243A,A11332G,C14408T,G15451A,C16466T,C19220T,G19549T,C21618G,G22104T,T22917G,C22995A,A23403G,C23604G,G24410A,C25469T,C27752T,G27906T,G28195A,A28461G,G28881T,G28916T,G29402T,G29742T	22029-22034,28248-28253,28271	27905:T	ORF8:5-122	N:D63G,N:R203M,N:G215C,N:D377Y,ORF1a:R207C,ORF1a:S528L,ORF1a:A1306S,ORF1a:P2046L,ORF1a:P2287S,ORF1a:R2638Q,ORF1a:V2930L,ORF1a:S3099L,ORF1a:F3138L,ORF1a:T3255I,ORF1a:T3646A,ORF1a:V3660M,ORF1b:P314L,ORF1b:G662S,ORF1b:P1000L,ORF1b:A1918V,ORF1b:A2028S,ORF3a:S26L,ORF7a:T120I,ORF9b:T60A,S:T19R,S:R158G,S:G181V,S:L452R,S:T478K,S:D614G,S:P681R,S:D950N	S:E156-,S:F157-	28196-28202		Charitأ©_RdRp_F:G15451A,ChinaCDC_N_F:G28881T	89386	0	29875	3000	0	good	7	10	0	good	0	24	11	45.8333	mediocre	19		0	good	0	ORF8:5-122	1		0	75	mediocre	0	0
OK354426.1 |	21J (Delta)	6.25	good	42	13	0	0	34	4	1	0	2	G210T,C241T,C884T,A1715C,C3037T,G4181T,C6402T,C7124T,C8683T,C8986T,G9053T,C10029T,C10450T,A11201G,G11243A,A11332G,C14408T,C14898A,A14955G,G15451A,C16466T,G19069A,C19220T,C21304T,C21618G,T22917G,C22995A,C23277T,A23403G,C23604G,G24124A,G24410A,C25469T,C27752T,C27874T,G28195A,A28461G,G28541T,G28881T,G28916T,G29402T,G29742T	22029-22034,28248-28253,28271			N:D63G,N:A90S,N:R203M,N:G215C,N:D377Y,ORF1a:R207C,ORF1a:T484P,ORF1a:A1306S,ORF1a:P2046L,ORF1a:P2287S,ORF1a:V2930L,ORF1a:T3255I,ORF1a:T3646A,ORF1a:V3660M,ORF1b:P314L,ORF1b:G662S,ORF1b:P1000L,ORF1b:A1868T,ORF1b:A1918V,ORF1b:R2613C,ORF3a:S26L,ORF7a:T120I,ORF7b:T40I,ORF8:R101H,ORF9b:T60A,ORF9b:E86D,S:T19R,S:R158G,S:L452R,S:T478K,S:T572I,S:D614G,S:P681R,S:D950N	ORF8:D119-,ORF8:F120-,S:E156-,S:F157-	16555		Charitأ©_RdRp_F:G15451A,ChinaCDC_N_F:G28881T	89397	0	29875	3000	0	good	1	10	0	good	0	24	6	25	good	14		0	good	0		0		0	0	good	0	0
OK354427.1 |	21I (Delta)	0	good	32	13	0	0	26	4	30	0	2	G210T,C241T,C884T,G1599T,C3037T,C5184T,A5584G,T9937C,T11418C,C11514T,C13019T,G14028T,C14408T,G15451A,C16466T,C21618G,C22227T,T22917G,C22995A,A23403G,C23604G,G24410A,G25352T,C25469T,C25672T,C27005T,C27752T,G28195A,A28461G,G28881T,G29402T,G29742T	22029-22034,28248-28253,28271			N:D63G,N:R203M,N:D377Y,ORF1a:R207C,ORF1a:G445V,ORF1a:P1640L,ORF1a:V3718A,ORF1a:T3750I,ORF1b:M187I,ORF1b:P314L,ORF1b:G662S,ORF1b:P1000L,ORF3a:S26L,ORF3a:L94F,ORF7a:T120I,ORF8:R101H,ORF9b:T60A,S:T19R,S:R158G,S:A222V,S:L452R,S:T478K,S:D614G,S:P681R,S:D950N,S:V1264L	ORF8:D119-,ORF8:F120-,S:E156-,S:F157-	9860-9864,16555,25515-25538		Charitأ©_RdRp_F:G15451A,ChinaCDC_N_F:G28881T	89437	0	29875	3000	0	good	30	10	0	good	0	24	0	0	good	8		0	good	0		0		0	0	good	0	0
OK354428.1 |	21A (Delta)	14.0625	good	36	13	0	0	27	4	146	0	2	G210T,C241T,G625T,C884T,C1267T,C3037T,C9891T,T11418C,C12068T,C12116A,T12946C,C14408T,G15451A,C16466T,A16555T,G17259T,C18176T,G20578T,G21255T,C21618G,T22917G,C22995A,A23403G,C23604G,C23644A,G24410A,C25469T,C27208T,C27739T,C27752T,G28195A,A28461G,C28807T,G28881T,G29402T,G29742T	22029-22034,28248-28253,28271			N:D63G,N:R203M,N:D377Y,ORF1a:K120N,ORF1a:R207C,ORF1a:A3209V,ORF1a:V3718A,ORF1b:P314L,ORF1b:G662S,ORF1b:P1000L,ORF1b:N1030Y,ORF1b:E1264D,ORF1b:P1570L,ORF1b:V2371L,ORF3a:S26L,ORF6:H3Y,ORF7a:L116F,ORF7a:T120I,ORF8:R101H,ORF9b:T60A,S:T19R,S:R158G,S:L452R,S:T478K,S:D614G,S:P681R,S:D950N	ORF8:D119-,ORF8:F120-,S:E156-,S:F157-	5184-5195,9952-9986,12117-12118,23069-23086,23645-23661,25514-25538,27244-27280		Charitأ©_RdRp_F:G15451A,ChinaCDC_N_F:G28881T	89421	0	29875	3000	0	good	146	10	0	good	0	24	9	37.5	mediocre	17		0	good	0		0		0	0	good	0	0
OK354429.1 |	21I (Delta)	0.694444	good	35	7	0	0	24	2	115	0	2	G210T,C241T,C884T,A2111G,C3037T,G4510T,G5150A,A5584G,C9891T,T11418C,C11514T,C11653T,C13019T,G14028T,C14408T,G15451A,C16466T,A19902G,C21618G,C22227T,T22917G,C22995A,A23403G,C23604G,C24130T,G24410A,G25352T,C25469T,C27005T,C27752T,A28461G,G28881T,G29402T,G29742T,G29755T	28248-28253,28271			N:D63G,N:R203M,N:D377Y,ORF1a:R207C,ORF1a:I616V,ORF1a:V1629I,ORF1a:A3209V,ORF1a:V3718A,ORF1a:T3750I,ORF1b:M187I,ORF1b:P314L,ORF1b:G662S,ORF1b:P1000L,ORF3a:S26L,ORF7a:T120I,ORF9b:T60A,S:T19R,S:A222V,S:L452R,S:T478K,S:D614G,S:P681R,S:D950N,S:V1264L	ORF8:D119-,ORF8:F120-	5184-5195,9952-9984,23069-23086,25514-25538,28195-28221		Charitأ©_RdRp_F:G15451A,ChinaCDC_N_F:G28881T	89436	0	29870	3000	0	good	115	10	0	good	0	24	2	8.33333	good	10		0	good	0		0		0	0	good	0	0
OK354430.1 |	21J (Delta)	11.1111	good	44	7	0	0	29	2	87	0	2	G210T,C241T,T1099C,C3037T,G4181T,T5698A,C6402T,G6454T,C7124T,C8683T,C8986T,G9053T,C10029T,C10450T,A11201G,G11243A,A11332G,C11750T,C14408T,C14898A,A14955G,G15451A,C16466T,C19220T,C21304T,C21618G,T22917G,C22995A,C23277T,A23403G,C23604G,G24124A,G24410A,C25469T,C26801T,C26873T,C27752T,C27874T,G28195A,A28461G,G28881T,G28916T,G29402T,G29742T	28248-28253,28271			N:D63G,N:R203M,N:G215C,N:D377Y,ORF1a:A1306S,ORF1a:P2046L,ORF1a:E2063D,ORF1a:P2287S,ORF1a:V2930L,ORF1a:T3255I,ORF1a:T3646A,ORF1a:V3660M,ORF1a:L3829F,ORF1b:P314L,ORF1b:G662S,ORF1b:P1000L,ORF1b:A1918V,ORF1b:R2613C,ORF3a:S26L,ORF7a:T120I,ORF7b:T40I,ORF9b:T60A,S:T19R,S:L452R,S:T478K,S:T572I,S:D614G,S:P681R,S:D950N	ORF8:D119-,ORF8:F120-	23069-23086,23644-23661,25514-25538,28196-28221		Charitأ©_RdRp_F:G15451A,ChinaCDC_N_F:G28881T	89415	0	29875	3000	0	good	87	10	0	good	0	24	8	33.3333	mediocre	16		0	good	0		0		0	0	good	0	0
OK354431.1 |	21J (Delta)	8.50694	good	41	13	0	0	33	4	0	0	3	G210T,C241T,C1593T,C3037T,G4181T,A4574G,T5465C,C6402T,C7124T,C7267T,C8476T,C8986T,G9053T,C10029T,A10323G,A11201G,G11243A,A11332G,T14091C,C14408T,C15240T,G15265A,G15451A,C16466T,C19220T,C21618G,G22081T,T22917G,C22995A,A23403G,C23604G,G24410A,C25469T,C27752T,C27874T,G28195A,A28461G,G28881T,G28916T,G29402T,G29742T	22029-22034,28248-28253,28271			N:D63G,N:R203M,N:G215C,N:D377Y,ORF1a:S443F,ORF1a:A1306S,ORF1a:T1437A,ORF1a:Y1734H,ORF1a:P2046L,ORF1a:P2287S,ORF1a:V2930L,ORF1a:T3255I,ORF1a:K3353R,ORF1a:T3646A,ORF1a:V3660M,ORF1b:P314L,ORF1b:V600I,ORF1b:G662S,ORF1b:P1000L,ORF1b:A1918V,ORF3a:S26L,ORF7a:T120I,ORF7b:T40I,ORF8:R101H,ORF9b:T60A,S:T19R,S:R158G,S:Q173H,S:L452R,S:T478K,S:D614G,S:P681R,S:D950N	ORF8:D119-,ORF8:F120-,S:E156-,S:F157-			Charitأ©_RdRp_F:G15451A,ChinaCDC_N_F:G28881T,Pasteur_IP4_F:T14091C	89401	0	29875	3000	0	good	0	10	0	good	0	24	7	29.1667	good	15		0	good	0		0		0	0	good	0	0
OK354432.1 |	21J (Delta)	21.0069	good	38	13	0	0	26	4	122	0	2	G210T,C241T,A1717C,T2041C,C3037T,G4181T,C6402T,C7124T,C7267T,C8986T,C10029T,A10103G,A10137G,A11201G,G11243A,A11332G,C14408T,G15451A,C16466T,C19186T,C21618G,G22094T,T22917G,C22995A,C23604G,C23644A,G24410A,T25434A,C25469T,C26801T,C27752T,C27874T,G28195A,A28461G,G28881T,G28916T,G29402T,G29742T	22029-22034,28248-28253,28271			N:D63G,N:R203M,N:G215C,N:D377Y,ORF1a:A1306S,ORF1a:P2046L,ORF1a:P2287S,ORF1a:T3255I,ORF1a:M3280V,ORF1a:T3646A,ORF1a:V3660M,ORF1b:P314L,ORF1b:G662S,ORF1b:P1000L,ORF3a:S26L,ORF7a:T120I,ORF7b:T40I,ORF8:R101H,ORF9b:T60A,S:T19R,S:R158G,S:D178Y,S:L452R,S:T478K,S:P681R,S:D950N	ORF8:D119-,ORF8:F120-,S:E156-,S:F157-	5096-5103,9952-9986,10138-10139,23069-23086,23645-23647,27639-27694		Charitأ©_RdRp_F:G15451A,ChinaCDC_N_F:G28881T	89413	0	29875	3000	0	good	122	10	0	good	0	24	11	45.8333	mediocre	19		0	good	0		0		0	0	good	0	0
[truncated: 1 more columns]
